# Supplementary material for: ShcD adaptor protein drives invasion of triple negative breast cancer cells by aberrant activation of EGFR signaling
Source: Mol Oncol. 2025 Mar 28;19(10):2833–59. doi: 10.1002/1878-0261.70022 (PMC12515706; doi:10.1002/1878-0261.70022)
Supplement: Supplementary file 7 — Table S1. Summary of DIA‐NN analysis of all preys detected by AP‐MS with ShcDWT and ShcDP*/S* baits as compared to control (FLAG) samples. [file MOL2-19-2833-s003.xlsx]

## Sheet: ShcD WT DIA-NN
	P value	Mean of WT	Mean of GFP	Difference	SE of difference	t ratio	df	q value
SQSTM1	7e-05	356841	108841	248000	14578	17.01	4	0.021522
ARHGEF5	0.000303	8595	1364	7231	617.1	11.72	4	0.042538
UBL4A	0.000415	15726	7561	8164	755.1	10.81	4	0.042538
PRKCB	0.000885	5288	166.7	5121	576.1	8.89	4	0.057337
HAUS7	0.001114	1516	712.3	803.7	96.01	8.371	4	0.057337
PIK3R1	0.001119	3071	166.7	2905	347.4	8.361	4	0.057337
TRIM32	0.001542	14250	7072	7178	934.1	7.684	4	0.067733
GAB2	0.00201	8226	166.7	8059	1125	7.164	4	0.077224
ARAP3	0.002792	16024	6067	9957	1518	6.56	4	0.092774
INPPL1	0.003018	63864	8033	55832	8690	6.424	4	0.092774
NBEA	0.003592	9664	3243	6421	1048	6.128	4	0.100383
GRB2	0.004726	210236	11505	198731	34955	5.685	4	0.121063
EGFR	0.005307	72830	33392	39439	7163	5.506	4	0.124189
BAG2	0.005703	115806	17901	97905	18140	5.397	4	0.124189
TTC38	0.006062	24446	12599	11847	2233	5.306	4	0.124189
LRRK1	0.006464	95075	2139	92936	17832	5.212	4	0.124189
SOS2	0.007585	2589	166.7	2423	486.3	4.982	4	0.129297
EMD	0.007641	23533	14048	9485	1908	4.972	4	0.129297
OSMR	0.00838	9581	1066	8514	1758	4.843	4	0.129297
SHC3	0.008412	5839	166.7	5672	1172	4.838	4	0.129297
ARAP1	0.010103	198819	37366	161453	35171	4.591	4	0.147886
MTMR2	0.011092	2467	1211	1256	281.1	4.468	4	0.154991
ERRFI1	0.013319	10804	2227	8578	2026	4.235	4	0.17801
PIK3CA	0.016166	6523	2725	3798	950.1	3.997	4	0.19782
HPS3	0.016346	6838	3202	3636	912.6	3.984	4	0.19782
TCP11L1	0.018062	5070	2002	3068	793.7	3.866	4	0.19782
DNAJA3	0.018126	43294	20802	22492	5825	3.861	4	0.19782
RICTOR	0.018983	5920	2658	3262	856.8	3.807	4	0.19782
RFFL	0.019231	5796	356.3	5440	1434	3.792	4	0.19782
COX7A2	0.019306	7766	4420	3345	883.2	3.788	4	0.19782
GYS1	0.022381	8634	4130	4504	1245	3.619	4	0.221674
TOR4A	0.023076	8782	3899	4882	1362	3.584	4	0.221674
KCTD10	0.02589	2666	632.3	2034	588.3	3.457	4	0.241173
AHNAK2	0.030913	10413	2616	7797	2387	3.266	4	0.279489
GAREM1	0.037198	13044	166.7	12877	4191	3.073	4	0.309938
H3C1	0.038444	36840	27679	9161	3014	3.039	4	0.309938
PEAK1	0.039212	7509	1266	6244	2068	3.019	4	0.309938
KPNA4	0.040118	3029	1238	1792	598.1	2.996	4	0.309938
CNGA1	0.040266	16406	6108	10298	3442	2.992	4	0.309938
CDC123	0.040534	1383	666	717	240.2	2.985	4	0.309938
STK3	0.041338	7692	3271	4421	1491	2.965	4	0.309938
MLF2	0.044286	1900	488.7	1411	487.2	2.896	4	0.32413
RAD51	0.046291	5204	2391	2813	986.1	2.852	4	0.33093
KANK2	0.052916	6630	3074	3555	1306	2.721	4	0.365852
SEC16A	0.053936	18313	10952	7361	2723	2.703	4	0.365852
GLCE	0.054747	2289	908.3	1380	513.4	2.688	4	0.365852
SHKBP1	0.05744	8348	2153	6194	2344	2.642	4	0.368146
MIB1	0.057485	3172	838	2334	883.7	2.642	4	0.368146
ATR	0.069741	1796	678	1118	454.7	2.459	4	0.408297
PRKCD	0.070523	8546	1629	6917	2824	2.449	4	0.408297
RALY	0.071186	2841	1829	1012	414.6	2.44	4	0.408297
KEAP1	0.071598	7834	3002	4832	1984	2.435	4	0.408297
PJA2	0.07273	4252	1994	2258	932.8	2.42	4	0.408297
BAG5	0.073021	6290	2826	3464	1433	2.417	4	0.408297
SPOUT1	0.073052	5861	2381	3480	1440	2.416	4	0.408297
STIP1	0.078026	533676	318481	215195	91350	2.356	4	0.428307
KANK1	0.080638	6930	2788	4142	1781	2.326	4	0.429079
TNFRSF10B	0.08164	1654	439	1215	525	2.314	4	0.429079
HTT	0.082354	3926	1795	2131	923.9	2.306	4	0.429079
WDFY3	0.089834	5824	2264	3561	1598	2.228	4	0.447776
GAB1	0.090279	9491	3112	6379	2869	2.223	4	0.447776
IDI1	0.090313	6501	3021	3480	1565	2.223	4	0.447776
GPN3	0.096264	4893	2297	2595	1198	2.166	4	0.469708
HPS6	0.101748	1258	313	945	446.5	2.116	4	0.481871
MAGOH	0.101892	3994	1763	2231	1055	2.115	4	0.481871
PAN3	0.106896	5623	2416	3207	1547	2.073	4	0.489648
MED22	0.107225	4491	1772	2719	1313	2.07	4	0.489648
MEMO1	0.111187	3001	1429	1573	771.6	2.038	4	0.489648
UBASH3B	0.111418	4710	630.3	4080	2004	2.036	4	0.489648
ALG5	0.111501	2651	936.3	1714	842.2	2.036	4	0.489648
TANGO6	0.125251	6472	3815	2657	1374	1.934	4	0.506378
FADD	0.128611	3324	1562	1762	922.1	1.911	4	0.506378
YTHDF1	0.129352	1710	166.7	1543	809.6	1.906	4	0.506378
PDZD11	0.132872	1799	166.7	1632	867	1.883	4	0.506378
LMNB2	0.134044	4941	3179	1762	939.7	1.875	4	0.506378
STUB1	0.134307	10647	8543	2105	1123	1.873	4	0.506378
CAD	0.138402	169052	95872	73180	39612	1.847	4	0.506378
MVP	0.139703	18190	7760	10429	5670	1.839	4	0.506378
STXBP2	0.140992	8177	3604	4572	2497	1.831	4	0.506378
MAPRE2	0.141746	1057	449.7	607.3	332.4	1.827	4	0.506378
MT-ATP6	0.145061	176.7	3904	-3728	2063	1.807	4	0.506378
ITPRID2	0.147163	6494	2080	4414	2460	1.795	4	0.506378
PINX1	0.15322	945.7	166.7	779	442.6	1.76	4	0.506378
GSK3B	0.154772	1468	715.3	752.7	429.8	1.751	4	0.506378
CETN2	0.157865	2294	825.3	1469	846.8	1.734	4	0.506378
FER	0.157923	902.3	166.7	735.7	424.2	1.734	4	0.506378
ZNF706	0.162034	3768	13901	-10133	5918	1.712	4	0.506378
TBL2	0.162658	2921	1275	1646	963.4	1.709	4	0.506378
EMC8	0.16533	1258	459	799	471.4	1.695	4	0.506378
TRIM26	0.168055	1348	442.7	905	538.4	1.681	4	0.506378
MRPL53	0.168648	5826	2620	3206	1911	1.678	4	0.506378
TOM1L2	0.172051	9077	2407	6670	4016	1.661	4	0.506378
MEAK7	0.172879	7155	2545	4611	2783	1.657	4	0.506378
YTHDC2	0.173381	11801	5191	6611	3996	1.654	4	0.506378
CDCP1	0.173519	10081	3579	6502	3931	1.654	4	0.506378
BAIAP2L1	0.174076	2434	1183	1251	757.7	1.651	4	0.506378
SNX17	0.177873	2173	589.3	1583	969.8	1.633	4	0.506378
FAM89A	0.201717	6674	2053	4620	3028	1.526	4	0.506378
LOX	0.205357	1413	596	816.7	540.5	1.511	4	0.506378
LAMTOR1	0.214129	1580	471.3	1109	751.4	1.475	4	0.506378
HEATR5A	0.216933	1268	529.7	738.7	504.4	1.464	4	0.506378
RAB1C	0.217671	7368	3417	3951	2703	1.462	4	0.506378
SHC1	0.220397	3940	985.7	2954	2036	1.451	4	0.506378
HEATR1	0.222443	39501	17366	22135	15337	1.443	4	0.506378
PDRG1	0.224836	3057	1431	1626	1134	1.434	4	0.506378
FLOT2	0.230437	7011	2366	4646	3287	1.413	4	0.506378
GSTZ1	0.230539	1216	586.3	629.3	445.4	1.413	4	0.506378
DNAJC16	0.230703	445.3	166.7	278.7	197.3	1.412	4	0.506378
UBTF	0.232285	6786	3317	3469	2466	1.407	4	0.506378
ABCC1	0.233649	879.3	317.3	562	401	1.402	4	0.506378
TOM1	0.23707	5118	2104	3014	2169	1.389	4	0.506378
ZNF185	0.250167	13992	4990	9002	6698	1.344	4	0.506378
KNL1	0.252057	912.3	442.7	469.7	351.2	1.337	4	0.506378
ZNF548	0.252332	5835	3741	2094	1567	1.337	4	0.506378
C12orf57	0.2538	7393	3221	4172	3133	1.332	4	0.506378
C7orf50	0.254364	2886	1228	1659	1247	1.33	4	0.506378
HEATR6	0.255791	4168	2081	2087	1575	1.325	4	0.506378
LYPLA2	0.260038	835.3	166.7	668.7	510	1.311	4	0.506378
BST2	0.260173	4948	1002	3946	3011	1.311	4	0.506378
PMF1	0.263343	3020	1547	1472	1132	1.3	4	0.506378
SCOC	0.263349	4759	1832	2927	2251	1.3	4	0.506378
TMCO1	0.263932	6068	1690	4378	3372	1.298	4	0.506378
JUP	0.265599	2023	175	1848	1429	1.293	4	0.506378
SEMA7A	0.266899	8252	1928	6323	4906	1.289	4	0.506378
CSNK1G2	0.268241	5330	166.7	5163	4019	1.285	4	0.506378
DMBT1	0.268636	4759	1243	3517	2740	1.283	4	0.506378
CDC42	0.269274	116829	55847	60982	47588	1.281	4	0.506378
SNAP91	0.269671	7053	2844	4209	3288	1.28	4	0.506378
STXBP1	0.270199	1905	584.3	1320	1033	1.279	4	0.506378
COASY	0.271427	4870	2328	2542	1994	1.275	4	0.506378
BECN1	0.271467	4583	2075	2508	1968	1.275	4	0.506378
ERLIN2	0.272975	2205	216.7	1989	1566	1.27	4	0.506378
TWF2	0.279642	10919	5447	5472	4380	1.249	4	0.506378
DNM3	0.279744	4094	1520	2575	2061	1.249	4	0.506378
WDR1	0.280179	44588	21568	23020	18449	1.248	4	0.506378
LRRC8C	0.28116	1877	889	988	793.7	1.245	4	0.506378
MAPKAP1	0.285149	2011	655.3	1355	1099	1.233	4	0.506378
USP34	0.287521	1165	305.7	859.7	701.3	1.226	4	0.506378
NNT	0.28776	8872	2026	6846	5588	1.225	4	0.506378
PHLDB3	0.290438	1807	516.7	1290	1060	1.217	4	0.506378
FMNL2	0.291604	4710	1823	2887	2378	1.214	4	0.506378
PPP1R18	0.291776	9751	2556	7195	5931	1.213	4	0.506378
CLTA	0.295071	1711	792	919.3	763.8	1.204	4	0.506378
DAB2	0.301213	9278	2511	6767	5705	1.186	4	0.506378
RAB34	0.302721	1382	253.7	1128	954.7	1.182	4	0.506378
NDEL1	0.306057	13449	6426	7023	5990	1.173	4	0.506378
CORO2B	0.306743	6643	3304	3339	2852	1.171	4	0.506378
MYO5A	0.30721	16302	3250	13052	11163	1.169	4	0.506378
LGALS8	0.308824	2024	208	1816	1559	1.165	4	0.506378
RAP2C	0.308897	2323	508.3	1815	1558	1.165	4	0.506378
FXR2	0.311504	48921	20004	28917	24984	1.157	4	0.506378
DSG2	0.312314	15483	7712	7771	6727	1.155	4	0.506378
OPHN1	0.313822	3064	846	2218	1927	1.151	4	0.506378
MYO18A	0.314385	8005	2975	5029	4375	1.15	4	0.506378
COMMD4	0.315436	5917	2357	3559	3104	1.147	4	0.506378
VAPA	0.31858	48805	22706	26099	22930	1.138	4	0.506378
H2AC4	0.319256	28651	14279	14372	12647	1.136	4	0.506378
CAVIN3	0.322866	39316	19293	20022	17770	1.127	4	0.506378
UBQLN1	0.32339	6196	1833	4363	3877	1.125	4	0.506378
PICALM	0.325344	13625	3926	9699	8658	1.12	4	0.506378
TFPI	0.327256	4009	166.7	3842	3446	1.115	4	0.506378
SH3BGRL3	0.327442	26631	5647	20984	18825	1.115	4	0.506378
PCDHGA5	0.328385	27802	10921	16880	15177	1.112	4	0.506378
TM9SF3	0.329256	2595	905	1690	1523	1.11	4	0.506378
PPP1R12C	0.333834	8862	3442	5420	4936	1.098	4	0.506378
PPP1CC	0.333855	160720	45813	114908	104651	1.098	4	0.506378
RPP30	0.335502	1116	352	763.7	698.2	1.094	4	0.506378
CKAP4	0.337897	12815	5883	6932	6374	1.088	4	0.506378
TENT4B	0.338591	1510	703	806.7	742.9	1.086	4	0.506378
SNAP23	0.338771	6363	2290	4073	3752	1.085	4	0.506378
MYADM	0.338879	2754	338	2416	2227	1.085	4	0.506378
ERC1	0.339201	18200	6790	11411	10523	1.084	4	0.506378
FBXO28	0.340009	3289	750.7	2538	2345	1.082	4	0.506378
PLEK2	0.340407	7753	3023	4730	4375	1.081	4	0.506378
HIP1R	0.340625	8723	1555	7168	6633	1.081	4	0.506378
RRAS2	0.342642	16852	1879	14973	13920	1.076	4	0.506378
MBD3	0.342731	3189	1458	1731	1610	1.075	4	0.506378
OCC1	0.344678	3582	476.3	3106	2901	1.071	4	0.506378
CDC42SE2	0.345429	4686	1938	2748	2571	1.069	4	0.506378
CORO2A	0.346036	6148	415.3	5733	5372	1.067	4	0.506378
CCNY	0.346164	5637	1910	3727	3494	1.067	4	0.506378
CLINT1	0.349951	10378	5108	5269	4983	1.057	4	0.506378
RAP2B	0.350008	17731	3629	14102	13338	1.057	4	0.506378
RAP1B	0.351824	47326	17577	29750	28257	1.053	4	0.506378
MICAL3	0.351975	7236	2870	4366	4148	1.052	4	0.506378
CTNNAL1	0.353978	702.7	322.3	380.3	363.1	1.048	4	0.506378
CHCHD3	0.355008	176.7	602.3	-425.7	407.3	1.045	4	0.506378
DAPK1	0.356646	31243	2391	28852	27715	1.041	4	0.506378
RP2	0.357101	4570	580	3990	3837	1.04	4	0.506378
ABCD3	0.358528	9177	1377	7799	7525	1.036	4	0.506378
GPC4	0.358908	1097	276.3	820.7	792.5	1.036	4	0.506378
EPPK1	0.358978	280441	43362	237079	228978	1.035	4	0.506378
CDC42BPB	0.361385	15743	6140	9603	9327	1.03	4	0.506378
LYN	0.362146	4126	388	3738	3637	1.028	4	0.506378
TMEM43	0.364173	2984	741.3	2243	2193	1.023	4	0.506378
PLEC	0.367728	592406	103832	488574	481600	1.014	4	0.506378
PRR11	0.367998	8786	3139	5648	5571	1.014	4	0.506378
CLTB	0.368145	20418	9316	11102	10954	1.013	4	0.506378
AKAP2	0.369082	57892	27241	30652	30310	1.011	4	0.506378
GNG12	0.370646	80883	14748	66135	65635	1.008	4	0.506378
CORO1B	0.372771	38879	19001	19878	19825	1.003	4	0.506378
DBN1	0.372897	16252	3075	13177	13146	1.002	4	0.506378
CAV3	0.374465	7657	166.7	7491	7501	0.9987	4	0.506378
GNG7	0.374542	6763	166.7	6596	6606	0.9985	4	0.506378
FLOT1	0.374738	5248	166.7	5082	5092	0.9981	4	0.506378
CALD1	0.374782	40445	13969	26476	26530	0.998	4	0.506378
GPC6	0.375546	2812	166.7	2646	2656	0.9962	4	0.506378
GPRC5A	0.375656	2654	166.7	2487	2497	0.9959	4	0.506378
AFDN	0.375694	25976	11750	14226	14286	0.9958	4	0.506378
GNG10	0.375724	2565	166.7	2399	2409	0.9958	4	0.506378
RALB	0.375747	3444	1301	2143	2152	0.9957	4	0.506378
BASP1	0.375882	147167	16177	130990	131596	0.9954	4	0.506378
HIP1	0.37611	2165	166.7	1999	2009	0.9949	4	0.506378
ARHGEF11	0.376547	2477	598.3	1879	1891	0.9939	4	0.506378
CSNK1G1	0.376591	1828	166.7	1661	1672	0.9938	4	0.506378
MYO5B	0.376982	1631	166.7	1464	1475	0.9928	4	0.506378
TRIM23	0.377379	1476	166.7	1309	1320	0.9919	4	0.506378
ITPR2	0.377794	1347	166.7	1181	1191	0.991	4	0.506378
GRM5	0.378406	1201	166.7	1034	1045	0.9896	4	0.506378
FHOD3	0.380495	903.3	166.7	736.7	748.1	0.9848	4	0.506378
PAWR	0.381428	43453	7987	35466	36093	0.9826	4	0.506378
NCOA4	0.382474	2495	202	2293	2339	0.9802	4	0.506378
PPP1CB	0.38269	71353	17836	53516	54623	0.9797	4	0.506378
LAMTOR5	0.383243	712	166.7	545.3	557.3	0.9785	4	0.506378
RAP1A	0.383521	13935	5402	8533	8726	0.9778	4	0.506378
UACA	0.383589	30942	6338	24604	25165	0.9777	4	0.506378
TPM1	0.383763	83136	26296	56840	58161	0.9773	4	0.506378
NUAK1	0.385143	5713	310	5403	5546	0.9741	4	0.506378
TOMM22	0.385518	620.7	166.7	454	466.5	0.9733	4	0.506378
MMGT1	0.385719	9884	4424	5461	5613	0.9728	4	0.506378
CORO1C	0.390039	78885	15227	63658	66097	0.9631	4	0.506378
SPECC1L	0.390787	72096	6860	65236	67854	0.9614	4	0.506378
NT5E	0.39152	102039	15691	86348	89967	0.9598	4	0.506378
ANXA5	0.392388	3566	796.3	2769	2891	0.9578	4	0.506378
SH3BGRL2	0.392414	15084	776	14308	14938	0.9578	4	0.506378
MYO6	0.393515	98042	25781	72261	75641	0.9553	4	0.506378
PPP1R12B	0.395889	1526	222.3	1304	1373	0.95	4	0.506378
PHLDB2	0.397375	47247	21213	26034	27498	0.9467	4	0.506378
NEXN	0.398116	5283	430.3	4853	5135	0.9451	4	0.506378
MPV17L2	0.398434	176.7	859	-682.3	722.5	0.9444	4	0.506378
LIMA1	0.400029	109103	21793	87310	92794	0.9409	4	0.506378
GLIPR2	0.400292	8066	615.3	7450	7923	0.9403	4	0.506378
PPP1R12A	0.404909	112901	19254	93647	100671	0.9302	4	0.50681
LRRFIP2	0.405986	89690	15511	74179	79944	0.9279	4	0.50681
GSN	0.409202	53018	18883	34136	37066	0.9209	4	0.50681
CAV1	0.41071	81510	12422	69089	75286	0.9177	4	0.50681
RAI14	0.410846	71953	11998	59955	65353	0.9174	4	0.50681
PIK3C2A	0.413421	5644	1807	3836	4207	0.9119	4	0.50681
H2AC20	0.413728	338	166.7	171.3	188	0.9112	4	0.50681
MPRIP	0.414918	100747	12215	88532	97430	0.9087	4	0.50681
SPECC1	0.416731	36528	4374	32154	35537	0.9048	4	0.50681
TMOD3	0.417121	111300	46809	64491	71340	0.904	4	0.50681
NCKIPSD	0.424042	6493	2475	4017	4517	0.8894	4	0.507929
SOAT1	0.427036	6922	1770	5151	5833	0.8832	4	0.507929
ABCC4	0.427135	1899	822.7	1077	1219	0.8829	4	0.507929
MYO1D	0.427822	60352	8977	51374	58279	0.8815	4	0.507929
TBR1	0.428475	163285	100890	62396	70891	0.8802	4	0.507929
ITPR3	0.429815	5862	1464	4398	5012	0.8774	4	0.507929
GAK	0.430229	1544	529	1015	1158	0.8765	4	0.507929
MYO1B	0.43126	444026	76476	367550	420347	0.8744	4	0.507929
CCDC102A	0.43361	4204	656	3548	4080	0.8696	4	0.50826
MYO5C	0.43502	12293	3211	9082	10479	0.8667	4	0.50826
SVIL	0.437054	6128	1257	4872	5648	0.8625	4	0.50826
HS1BP3	0.438155	1116	330.7	785.3	912.9	0.8603	4	0.50826
PACSIN3	0.455118	3057	1240	1817	2199	0.8262	4	0.525952
FYN	0.474249	1915	498.7	1416	1795	0.789	4	0.546008
MYO1C	0.486349	179394	62184	117210	153004	0.7661	4	0.557849
FMR1	0.499338	2462	1209	1253	1689	0.7419	4	0.568799
SMCR8	0.499596	992	393.7	598.3	807	0.7414	4	0.568799
TRIOBP	0.511674	3446	1629	1817	2526	0.7194	4	0.580401
AGK	0.518376	1698	2311	-612.7	866.1	0.7074	4	0.585841
EMC2	0.529659	2261	1076	1185	1724	0.6873	4	0.5964
BMP2K	0.538505	5393	2094	3300	4912	0.6718	4	0.604147
YES1	0.543392	2972	1080	1892	2852	0.6633	4	0.607414
TMOD2	0.553605	6146	2080	4066	6296	0.6458	4	0.616588
PHLDA2	0.570467	5381	1999	3382	5479	0.6173	4	0.633074
ABLIM3	0.583546	3216	1273	1943	3263	0.5955	4	0.645259
xx	0.601624	14555	8034	6520	11520	0.566	4	0.662865
PHB2	0.611537	8729	7198	1531	2783	0.5501	4	0.67138
COX6A1	0.617811	3168	1414	1754	3248	0.5401	4	0.675855
UCK2	0.620602	723.7	426.7	297	554.5	0.5356	4	0.6765
DERL1	0.631979	861.3	1299	-437.3	844.8	0.5177	4	0.686467
OCIAD2	0.639866	548.7	976	-427.3	845.6	0.5054	4	0.692588
FBXL12	0.678638	3629	1914	1715	3845	0.4461	4	0.731977
BANF1	0.761679	5152	3436	1716	5285	0.3247	4	0.818672
IMMT	0.792345	1951	1723	228.7	812.5	0.2814	4	0.848665
EVC	0.86356	176.7	166.7	10	54.59	0.1832	4	0.909104
EXOSC3	0.86356	176.7	166.7	10	54.59	0.1832	4	0.909104
FAM162A	0.86356	176.7	166.7	10	54.59	0.1832	4	0.909104
NEFL	0.86356	176.7	166.7	10	54.59	0.1832	4	0.909104
TIMM23	0.86356	176.7	166.7	10	54.59	0.1832	4	0.909104
MACROH2A1	0.868662	318.3	343.7	-25.33	143.7	0.1762	4	0.911354
OCIAD1	0.920715	923	873	50	471.9	0.106	4	0.96268
SUFU	0.950247	1581	1629	-48.33	727.9	0.0664	4	0.990189
UXT	0.965937	3135	3048	87	1915	0.04544	4	>0.999999

## Sheet: ShcD PS DIA-NN
	P value	Mean of PS	Mean of GFP	Difference	SE of difference	t ratio	df	q value
UBL4A	0.001469	14799	7561	7237	929.7	7.784	4	0.195572
NBEA	0.002046	24628	3243	21385	2999	7.13	4	0.195572
TBR1	0.00231	226382	100890	125492	18180	6.903	4	0.195572
STIP1	0.002493	646200	318481	327719	48457	6.763	4	0.195572
SHC3	0.003434	8024	166.7	7857	1267	6.204	4	0.212903
BAG2	0.004071	193181	17901	175280	29595	5.923	4	0.212903
SQSTM1	0.005732	361494	108841	252654	46878	5.39	4	0.256918
BAG5	0.007539	11497	2826	8671	1737	4.991	4	0.295665
YTHDF1	0.00884	1621	166.7	1454	304.9	4.77	4	0.308174
LRRK1	0.012669	22968	2139	20829	4847	4.298	4	0.361363
HPS3	0.015884	6344	3202	3142	782	4.019	4	0.399557
KANK2	0.016555	5921	3074	2847	717.3	3.969	4	0.399557
ITPRID2	0.018109	4206	2080	2126	550.4	3.862	4	0.405845
ZNF548	0.021293	9921	3741	6181	1682	3.675	4	0.4406
DNAJA3	0.022468	40777	20802	19975	5526	3.614	4	0.4406
SUFU	0.03707	6916	1629	5287	1719	3.076	4	0.653989
IDI1	0.037519	5835	3021	2814	918.5	3.064	4	0.653989
TCP11L1	0.046605	3138	2002	1136	399.2	2.846	4	0.748903
EMD	0.047737	28675	14048	14627	5184	2.822	4	0.748903
SEC16A	0.055218	22072	10952	11120	4149	2.68	4	0.76104
INPPL1	0.056576	6541	8033	-1492	561.4	2.657	4	0.76104
GRB2	0.057452	28369	11505	16864	6383	2.642	4	0.76104
PMF1	0.058908	3774	1547	2226	850.3	2.618	4	0.76104
TANGO6	0.0629	9891	3815	6076	2377	2.556	4	0.76104
TTC38	0.063418	34305	12599	21707	8518	2.548	4	0.76104
DMBT1	0.06549	12550	1243	11307	4490	2.518	4	0.76104
CAD	0.068966	196144	95872	100272	40600	2.47	4	0.772814
WDFY3	0.074108	6722	2264	4458	1855	2.403	4	0.801797
SHC1	0.084879	5999	985.7	5014	2200	2.279	4	0.887721
CSNK1G2	0.096043	3782	166.7	3616	1668	2.168	4	0.948354
STUB1	0.115278	17540	8543	8998	4485	2.006	4	0.948354
EVC	0.12032	34568	166.7	34401	17472	1.969	4	0.948354
PDZD11	0.126054	1746	166.7	1579	818.8	1.928	4	0.948354
SOAT1	0.128206	5558	1770	3788	1979	1.914	4	0.948354
ARHGEF5	0.135772	2433	1364	1069	573.5	1.864	4	0.948354
EXOSC3	0.13752	1478	166.7	1311	707.5	1.853	4	0.948354
IMMT	0.141942	7499	1723	5777	3164	1.826	4	0.948354
PJA2	0.143537	3763	1994	1769	973.9	1.816	4	0.948354
CSNK1G1	0.14683	1498	166.7	1331	740.9	1.797	4	0.948354
RICTOR	0.149629	3869	2658	1211	680.2	1.78	4	0.948354
TIMM23	0.153285	1066	166.7	899.3	511.1	1.76	4	0.948354
KANK1	0.154782	4723	2788	1934	1105	1.751	4	0.948354
PIK3R1	0.158325	905.3	166.7	738.7	426.5	1.732	4	0.948354
GAB2	0.159436	705	166.7	538.3	311.9	1.726	4	0.948354
RAD51	0.178063	3905	2391	1514	927.6	1.632	4	0.948354
NEFL	0.182937	1643	166.7	1476	917.6	1.609	4	0.948354
PRKCB	0.191624	3692	166.7	3526	2246	1.569	4	0.948354
FAM162A	0.193441	3830	166.7	3664	2346	1.561	4	0.948354
FLOT1	0.199295	3609	166.7	3442	2241	1.536	4	0.948354
KEAP1	0.200336	4778	3002	1776	1160	1.532	4	0.948354
STK3	0.201948	4526	3271	1256	823.4	1.525	4	0.948354
COX7A2	0.210812	9421	4420	5001	3359	1.489	4	0.948354
CHCHD3	0.21715	3144	602.3	2541	1736	1.464	4	0.948354
RFFL	0.227294	128	356.3	-228.3	160.2	1.425	4	0.948354
PHB2	0.237241	20215	7198	13017	9373	1.389	4	0.948354
KNL1	0.242117	1348	442.7	905.3	660.1	1.372	4	0.948354
TOMM22	0.243807	1035	166.7	868	635.6	1.366	4	0.948354
VAPA	0.246828	35023	22706	12318	9089	1.355	4	0.948354
C12orf57	0.256658	2227	3221	-993.7	751.6	1.322	4	0.948354
MLF2	0.259	1118	488.7	629.3	478.8	1.314	4	0.948354
MYADM	0.261575	1005	338	666.7	510.4	1.306	4	0.948354
ARAP3	0.26273	7774	6067	1707	1311	1.302	4	0.948354
GAB1	0.264373	2371	3112	-741	571.3	1.297	4	0.948354
xx	0.277011	16561	8034	8527	6781	1.257	4	0.948354
USP34	0.282344	636.3	305.7	330.7	266.4	1.241	4	0.948354
HS1BP3	0.284194	772	330.7	441.3	357.2	1.236	4	0.948354
CDCP1	0.28473	5566	3579	1986	1610	1.234	4	0.948354
OCIAD2	0.289567	4943	976	3967	3252	1.22	4	0.948354
AGK	0.289908	6135	2311	3824	3138	1.219	4	0.948354
GPC6	0.291042	1091	166.7	924.3	760.5	1.215	4	0.948354
KPNA4	0.296157	2748	1238	1510	1258	1.201	4	0.948354
LOX	0.303691	1140	596	544	461.4	1.179	4	0.948354
TRIM32	0.306878	9873	7072	2801	2394	1.17	4	0.948354
HAUS7	0.320695	1144	712.3	431.3	380.9	1.133	4	0.948354
PLEC	0.323658	226367	103832	122536	108954	1.125	4	0.948354
NDEL1	0.326961	5641	6426	-785.3	703.7	1.116	4	0.948354
COX6A1	0.327903	6417	1414	5003	4493	1.113	4	0.948354
MED22	0.329833	2405	1772	633.3	571.4	1.108	4	0.948354
LAMTOR1	0.337755	948.7	471.3	477.3	438.7	1.088	4	0.948354
MMGT1	0.33856	7184	4424	2761	2542	1.086	4	0.948354
NCOA4	0.339935	128	202	-74	68.36	1.082	4	0.948354
ABCD3	0.341317	3778	1377	2401	2225	1.079	4	0.948354
MYO5C	0.351753	7205	3211	3994	3793	1.053	4	0.948354
EPPK1	0.352588	106483	43362	63121	60062	1.051	4	0.948354
MAPKAP1	0.358411	1709	655.3	1054	1017	1.037	4	0.948354
GAREM1	0.359659	128	166.7	-38.67	37.4	1.034	4	0.948354
GPRC5A	0.359659	128	166.7	-38.67	37.4	1.034	4	0.948354
GRM5	0.359659	128	166.7	-38.67	37.4	1.034	4	0.948354
MYO5B	0.359659	128	166.7	-38.67	37.4	1.034	4	0.948354
SOS2	0.359659	128	166.7	-38.67	37.4	1.034	4	0.948354
TRIM23	0.359659	128	166.7	-38.67	37.4	1.034	4	0.948354
ATR	0.366391	1254	678	576.3	566.3	1.018	4	0.948354
UXT	0.373576	6296	3048	3248	3246	1.001	4	0.948354
OCIAD1	0.378669	2546	873	1673	1692	0.989	4	0.948354
CAV3	0.379824	4005	166.7	3838	3892	0.9863	4	0.948354
GLIPR2	0.380309	2749	615.3	2133	2165	0.9852	4	0.948354
HIP1	0.388261	1740	166.7	1573	1627	0.9671	4	0.948354
PINX1	0.393093	911	166.7	744.3	778.4	0.9563	4	0.948354
TMCO1	0.393407	3133	1690	1443	1510	0.9556	4	0.948354
TFPI	0.400698	1002	166.7	835	888.8	0.9394	4	0.948354
GNG10	0.401485	977.3	166.7	810.7	864.5	0.9377	4	0.948354
BECN1	0.406002	3985	2075	1910	2059	0.9279	4	0.948354
ZNF185	0.408465	6866	4990	1876	2034	0.9225	4	0.948354
RAP1B	0.409059	26792	17577	9216	10004	0.9212	4	0.948354
GNG7	0.40972	786.7	166.7	620	674	0.9198	4	0.948354
H3C1	0.414314	85413	27679	57734	63447	0.91	4	0.948354
ERLIN2	0.41898	785.7	216.7	569	632.2	0.9001	4	0.948354
HEATR1	0.422845	31657	17366	14291	16022	0.8919	4	0.948354
C7orf50	0.422916	1690	1228	462.7	518.8	0.8918	4	0.948354
DAPK1	0.423027	10201	2391	7810	8760	0.8915	4	0.948354
ZNF706	0.424564	28442	13901	14541	16369	0.8883	4	0.948354
ITPR2	0.425158	594	166.7	427.3	481.7	0.8871	4	0.948354
CETN2	0.426253	1199	825.3	374	422.7	0.8848	4	0.948354
NT5E	0.42868	49546	15691	33855	38483	0.8797	4	0.948354
LMNB2	0.430336	6458	3179	3279	3742	0.8763	4	0.948354
LYN	0.431807	2375	388	1987	2275	0.8733	4	0.948354
CORO2B	0.43598	4007	3304	703.3	813.4	0.8647	4	0.948354
FHOD3	0.437036	509.7	166.7	343	397.7	0.8625	4	0.948354
JUP	0.437599	569	175	394	457.4	0.8614	4	0.948354
HTT	0.438798	2548	1795	753	876.7	0.8589	4	0.948354
GNG12	0.44348	41264	14748	26516	31216	0.8495	4	0.948354
RAB34	0.444384	407.3	253.7	153.7	181.3	0.8476	4	0.948354
TRIOBP	0.444903	925.7	1629	-703.3	830.8	0.8466	4	0.948354
SH3BGRL2	0.446581	4550	776	3774	4476	0.8432	4	0.948354
CKAP4	0.449835	8483	5883	2600	3108	0.8367	4	0.948354
EMC8	0.4547	760.3	459	301.3	364.4	0.827	4	0.948354
RALY	0.455312	4095	1829	2266	2744	0.8258	4	0.948354
CAV1	0.455342	33816	12422	21394	25909	0.8258	4	0.948354
OCC1	0.457042	2279	476.3	1802	2192	0.8224	4	0.948354
CORO2A	0.460785	1807	415.3	1392	1708	0.8151	4	0.948354
NEXN	0.463338	1884	430.3	1454	1795	0.8101	4	0.948354
LGALS8	0.465502	621.7	208	413.7	513.3	0.8059	4	0.948354
LYPLA2	0.46687	392.3	166.7	225.7	281	0.8032	4	0.948354
GSK3B	0.471545	981	715.3	265.7	334.5	0.7942	4	0.948354
H2AC4	0.472751	42057	14279	27778	35079	0.7919	4	0.948354
BASP1	0.472938	42922	16177	26744	33789	0.7915	4	0.948354
MACROH2A1	0.482082	798.3	343.7	454.7	587.4	0.7741	4	0.948354
MT-ATP6	0.484871	8896	3904	4992	6493	0.7688	4	0.948354
DERL1	0.486984	2945	1299	1646	2152	0.7649	4	0.948354
FLOT2	0.487063	3931	2366	1565	2047	0.7647	4	0.948354
FBXL12	0.48804	3922	1914	2008	2633	0.7629	4	0.948354
SEMA7A	0.4895	5006	1928	3078	4049	0.7602	4	0.948354
KCTD10	0.492899	1266	632.3	633.7	840.6	0.7538	4	0.948354
PPP1CB	0.495385	29528	17836	11692	15606	0.7492	4	0.948354
RRAS2	0.498237	4537	1879	2658	3573	0.7439	4	0.948354
TNFRSF10B	0.498322	774	439	335	450.4	0.7438	4	0.948354
ITPR3	0.498504	2774	1464	1310	1762	0.7435	4	0.948354
FER	0.501226	324.7	166.7	158	214	0.7384	4	0.948354
H2AC20	0.503331	321.7	166.7	155	211	0.7346	4	0.948354
RAP2B	0.503483	7084	3629	3455	4705	0.7343	4	0.948354
FAM89A	0.506621	3446	2053	1392	1911	0.7286	4	0.948354
SPECC1L	0.509039	17699	6860	10839	14967	0.7242	4	0.948354
PAWR	0.51208	13901	7987	5914	8229	0.7187	4	0.948354
CNGA1	0.512331	11817	6108	5709	7949	0.7182	4	0.948354
NUAK1	0.516935	840.7	310	530.7	747.5	0.7099	4	0.948354
TPM1	0.521872	45208	26296	18912	26974	0.7011	4	0.948354
UCK2	0.522323	1171	426.7	744	1062	0.7003	4	0.948354
TOR4A	0.527019	5482	3899	1583	2287	0.692	4	0.948354
RP2	0.527824	1752	580	1172	1697	0.6906	4	0.948354
TENT4B	0.52855	1418	703	715.3	1038	0.6893	4	0.948354
DSG2	0.52903	11797	7712	4085	5934	0.6884	4	0.948354
EMC2	0.529894	1552	1076	476	693	0.6869	4	0.948354
PRR11	0.531282	4142	3139	1004	1466	0.6845	4	0.948354
DNAJC16	0.532609	288	166.7	121.3	177.9	0.6821	4	0.948354
PICALM	0.534	6856	3926	2930	4310	0.6797	4	0.948354
PPP1R18	0.534853	4277	2556	1721	2538	0.6782	4	0.948354
BST2	0.537783	394.3	1002	-607.7	902.8	0.6731	4	0.948354
RALB	0.545323	1731	1301	430.3	652	0.66	4	0.948354
RAP1A	0.547279	8142	5402	2739	4172	0.6566	4	0.948354
MYO5A	0.549713	6013	3250	2763	4235	0.6524	4	0.948354
STXBP1	0.556383	902.7	584.3	318.3	496.6	0.641	4	0.948354
HPS6	0.558033	602.3	313	289.3	453.3	0.6382	4	0.948354
BANF1	0.561445	7813	3436	4377	6920	0.6324	4	0.948354
CALD1	0.562117	19617	13969	5647	8945	0.6313	4	0.948354
SHKBP1	0.562841	4017	2153	1863	2957	0.6301	4	0.948354
PPP1R12A	0.564086	38737	19254	19483	31024	0.628	4	0.948354
CORO1C	0.565009	30133	15227	14906	23795	0.6264	4	0.948354
MYO6	0.565562	50645	25781	24864	39751	0.6255	4	0.948354
MYO1D	0.568751	23184	8977	14207	22909	0.6201	4	0.948354
CCDC102A	0.570274	1668	656	1012	1639	0.6176	4	0.948354
GPN3	0.578127	2711	2297	413.3	683.8	0.6045	4	0.948354
LRRFIP2	0.578308	29806	15511	14295	23660	0.6042	4	0.948354
MYO1B	0.582352	172732	76476	96256	161097	0.5975	4	0.948354
LAMTOR5	0.583922	251	166.7	84.33	141.8	0.5949	4	0.948354
TM9SF3	0.584348	1398	905	493.3	830.2	0.5942	4	0.948354
PDRG1	0.588225	1964	1431	533.7	907.8	0.5878	4	0.948354
PAN3	0.588325	3384	2416	967.7	1647	0.5877	4	0.948354
SPECC1	0.589542	10311	4374	5937	10137	0.5857	4	0.948354
PPP1R12B	0.591288	392.7	222.3	170.3	292.3	0.5828	4	0.948354
MPRIP	0.593734	26733	12215	14518	25082	0.5788	4	0.948354
NNT	0.594173	3145	2026	1119	1936	0.5781	4	0.948354
CLINT1	0.594233	7045	5108	1937	3351	0.578	4	0.948354
DBN1	0.594848	5659	3075	2584	4478	0.577	4	0.948354
LIMA1	0.601429	39472	21793	17679	31216	0.5663	4	0.948354
MEAK7	0.607633	3359	2545	814.7	1464	0.5563	4	0.948354
UACA	0.608396	10031	6338	3692	6651	0.5551	4	0.948354
LRRC8C	0.61289	1117	889	227.7	415.5	0.5479	4	0.948354
DNM3	0.615243	951.3	1520	-568.3	1044	0.5442	4	0.948354
HIP1R	0.617084	2618	1555	1064	1965	0.5412	4	0.948354
MAGOH	0.617754	2724	1763	960.7	1778	0.5402	4	0.948354
SNX17	0.61792	976.7	589.3	387.3	717.4	0.5399	4	0.948354
MYO1C	0.623389	110903	62184	48720	91711	0.5312	4	0.948354
RAI14	0.628255	20726	11998	8728	16670	0.5236	4	0.948354
TOM1	0.631825	2759	2104	654.7	1264	0.5179	4	0.948354
ABCC1	0.638117	478.3	317.3	161	316.9	0.5081	4	0.948354
SNAP23	0.638286	3277	2290	986.7	1943	0.5078	4	0.948354
MPV17L2	0.638379	1761	859	902.3	1777	0.5077	4	0.948354
RAP2C	0.639325	969.3	508.3	461	910.7	0.5062	4	0.948354
TBL2	0.642388	1717	1275	442.7	882.8	0.5015	4	0.948354
EGFR	0.644844	35002	33392	1610	3236	0.4977	4	0.948354
YES1	0.646865	1722	1080	642	1298	0.4945	4	0.948354
HEATR5A	0.647681	671.7	529.7	142	287.9	0.4933	4	0.948354
ARHGEF11	0.648006	895.7	598.3	297.3	603.4	0.4928	4	0.948354
OPHN1	0.650796	1266	846	420.3	860.5	0.4885	4	0.948354
PPP1CC	0.65287	60853	45813	15040	30994	0.4853	4	0.948354
SH3BGRL3	0.662145	7986	5647	2339	4965	0.4711	4	0.955997
GPC4	0.6667	442	276.3	165.7	357	0.4641	4	0.955997
MEMO1	0.669074	2035	1429	606	1316	0.4605	4	0.955997
NCKIPSD	0.670319	3688	2475	1212	2643	0.4586	4	0.955997
ERC1	0.673731	8844	6790	2055	4531	0.4535	4	0.956516
TMOD3	0.678613	63665	46809	16856	37787	0.4461	4	0.957456
CCNY	0.681502	2634	1910	724.3	1640	0.4417	4	0.957456
CDC123	0.683548	751.7	666	85.67	195.3	0.4387	4	0.957456
SVIL	0.691594	2027	1257	770	1805	0.4267	4	0.958083
CDC42BPB	0.693934	7576	6140	1436	3393	0.4232	4	0.958083
MVP	0.695388	9645	7760	1885	4477	0.421	4	0.958083
HEATR6	0.69621	2607	2081	526	1253	0.4198	4	0.958083
GYS1	0.701325	3224	4130	-906	2198	0.4122	4	0.960907
BMP2K	0.710868	3212	2094	1118	2808	0.3981	4	0.967654
PIK3C2A	0.716468	2606	1807	798.7	2048	0.3899	4	0.967654
ARAP1	0.720807	41457	37366	4091	10665	0.3836	4	0.967654
PHLDB2	0.732331	25167	21213	3954	10780	0.3668	4	0.967654
WDR1	0.734767	23966	21568	2398	6601	0.3633	4	0.967654
TRIM26	0.738423	619.7	442.7	177	494.4	0.358	4	0.967654
TOM1L2	0.73875	3435	2407	1027	2873	0.3575	4	0.967654
CLTB	0.738809	11998	9316	2682	7502	0.3575	4	0.967654
FMR1	0.744957	979	1209	-230.3	660.7	0.3486	4	0.967654
UBTF	0.74553	4432	3317	1115	3207	0.3478	4	0.967654
SCOC	0.752491	2480	1832	647.3	1916	0.3378	4	0.967654
GLCE	0.754245	1115	908.3	207	617.4	0.3353	4	0.967654
PPP1R12C	0.75512	3907	3442	464.7	1391	0.3341	4	0.967654
ANXA5	0.755384	1163	796.3	366.3	1098	0.3337	4	0.967654
CORO1B	0.760177	22475	19001	3473	10627	0.3268	4	0.967654
COASY	0.766256	2636	2328	307.3	965.9	0.3182	4	0.967654
UBASH3B	0.770316	788	630.3	157.7	504.6	0.3124	4	0.967654
GSTZ1	0.771156	779.3	586.3	193	620.1	0.3113	4	0.967654
TMOD2	0.77551	3190	2080	1110	3638	0.3051	4	0.967654
CLTA	0.785572	1008	792	216.3	743.6	0.2909	4	0.967654
RPP30	0.786703	458.7	352	106.7	368.7	0.2893	4	0.967654
GSN	0.787754	23299	18883	4416	15341	0.2879	4	0.967654
PEAK1	0.788624	1378	1266	112.7	393.1	0.2866	4	0.967654
OSMR	0.788663	1313	1066	246.7	860.7	0.2866	4	0.967654
BAIAP2L1	0.789013	1376	1183	192.3	672.3	0.2861	4	0.967654
PLEK2	0.789713	3603	3023	580.3	2035	0.2851	4	0.967654
MTMR2	0.797136	1378	1211	166.7	606.7	0.2747	4	0.967654
SPOUT1	0.797652	2889	2381	507.3	1852	0.274	4	0.967654
PIK3CA	0.799728	2432	2725	-292.7	1080	0.2711	4	0.967654
ABLIM3	0.800628	1827	1273	554.7	2055	0.2698	4	0.967654
PHLDB3	0.802589	411.7	516.7	-105	393.1	0.2671	4	0.967654
GAK	0.805456	628	529	99	376.3	0.2631	4	0.967654
SNAP91	0.808023	3398	2844	554	2134	0.2595	4	0.967654
PHLDA2	0.828635	2610	1999	611	2645	0.231	4	0.983579
FBXO28	0.829063	907.3	750.7	156.7	679.9	0.2304	4	0.983579
FYN	0.830725	645.3	498.7	146.7	642.9	0.2281	4	0.983579
PCDHGA5	0.835369	9061	10921	-1860	8388	0.2218	4	0.985359
TMEM43	0.842152	582	741.3	-159.3	750	0.2124	4	0.989639
UBQLN1	0.846297	2032	1833	198.7	960.9	0.2068	4	0.990799
MYO18A	0.85326	3259	2975	283.7	1438	0.1972	4	0.995238
MICAL3	0.858668	3168	2870	298	1570	0.1899	4	0.995665
PRKCD	0.860119	2095	1629	466	2480	0.1879	4	0.995665
FMNL2	0.863178	1552	1823	-271	1475	0.1837	4	0.995665
CDC42SE2	0.86632	1629	1938	-309.3	1724	0.1794	4	0.995665
RAB1C	0.871207	3672	3417	255	1476	0.1728	4	0.997628
PACSIN3	0.876907	1366	1240	126.3	765.4	0.1651	4	0.997937
ERRFI1	0.881557	2118	2227	-109	686.6	0.1588	4	0.997937
DAB2	0.883812	2968	2511	457.3	2937	0.1557	4	0.997937
MAPRE2	0.886454	478	449.7	28.33	186.3	0.1521	4	0.997937
ABCC4	0.88738	932	822.7	109.3	724.7	0.1509	4	0.997937
AFDN	0.907178	12398	11750	648.3	5222	0.1242	4	>0.999999
FXR2	0.911574	21032	20004	1028	8697	0.1182	4	>0.999999
CDC42	0.912838	58732	55847	2885	24755	0.1165	4	>0.999999
MIB1	0.918374	957.7	838	119.7	1097	0.1091	4	>0.999999
MBD3	0.921382	1559	1458	100.7	958.1	0.1051	4	>0.999999
COMMD4	0.922757	2259	2357	-98.33	952.7	0.1032	4	>0.999999
ALG5	0.925209	869.3	936.3	-67	670.5	0.09993	4	>0.999999
CTNNAL1	0.938635	343	322.3	20.67	252.2	0.08193	4	>0.999999
TWF2	0.945019	5276	5447	-171.3	2335	0.07339	4	>0.999999
SMCR8	0.948414	419	393.7	25.33	368	0.06885	4	>0.999999
FADD	0.960116	1619	1562	56.67	1065	0.05321	4	>0.999999
STXBP2	0.972697	3656	3604	52	1428	0.03641	4	>0.999999
MRPL53	0.974579	2567	2620	-53.33	1573	0.0339	4	>0.999999
AKAP2	0.974614	26931	27241	-310	9156	0.03386	4	>0.999999
CAVIN3	0.97689	19479	19293	185.3	6014	0.03082	4	>0.999999
AHNAK2	0.978386	2671	2616	55	1908	0.02882	4	>0.999999
YTHDC2	0.99879	5187	5191	-4	2479	0.001614	4	>0.999999
