# Supplementary material for: ShcD adaptor protein drives invasion of triple negative breast cancer cells by aberrant activation of EGFR signaling
Source: Mol Oncol. 2025 Mar 28;19(10):2833–59. doi: 10.1002/1878-0261.70022 (PMC12515706; doi:10.1002/1878-0261.70022)
Supplement: Supplementary file 8 — Table S2. gProfiler analysis of ShcDWT enriched AP‐MS preys. [file MOL2-19-2833-s002.xlsx]

## Sheet: Gene List Input
ARAP1
ARAP3
ARHGEF5
EGFR
ERRFI1
GAB2
GAREM1
GRB2
GYS1
INPPL1
KCTD10
LRRK1
OSMR
PEAK1
PIK3CA
PIK3R1
RFFL
SOS2

## Sheet: gProfiler_hsapiens_intersection
source	term_name	term_id	highlighted	adjusted_p_value	negative_log10_of_adjusted_p_value	term_size	query_size	intersection_size	effective_domain_size	intersections
GO:MF	insulin receptor substrate binding	GO:0043560	TRUE	4.4971e-05	4.34707	13	18	3	20195	PIK3CA,PIK3R1,GRB2
GO:MF	transmembrane receptor protein tyrosine kinase adaptor activity	GO:0005068	TRUE	0.000106686	3.97189	17	18	3	20195	PIK3R1,GAB2,GRB2
GO:MF	enzyme activator activity	GO:0008047	TRUE	0.000120053	3.92063	596	18	7	20195	ARAP3,EGFR,PIK3CA,PIK3R1,ARAP1,ERRFI1,GRB2
GO:MF	enzyme regulator activity	GO:0030234	FALSE	0.000140439	3.85251	1300	18	9	20195	ARAP3,EGFR,PIK3CA,PIK3R1,ARHGEF5,ARAP1,ERRFI1,GRB2,SOS2
GO:MF	molecular function activator activity	GO:0140677	FALSE	0.000160861	3.79355	1321	18	9	20195	ARAP3,EGFR,PIK3CA,PIK3R1,ARHGEF5,ARAP1,ERRFI1,GRB2,SOS2
GO:MF	kinase binding	GO:0019900	FALSE	0.000805218	3.09409	792	18	7	20195	EGFR,GYS1,PIK3R1,GAB2,ERRFI1,GRB2,RFFL
GO:MF	nucleoside-triphosphatase regulator activity	GO:0060589	FALSE	0.000907415	3.04219	505	18	6	20195	ARAP3,ARHGEF5,ARAP1,ERRFI1,GRB2,SOS2
GO:MF	GTPase regulator activity	GO:0030695	FALSE	0.000907415	3.04219	505	18	6	20195	ARAP3,ARHGEF5,ARAP1,ERRFI1,GRB2,SOS2
GO:MF	protein kinase activator activity	GO:0030295	FALSE	0.00140322	2.85287	134	18	4	20195	EGFR,PIK3CA,PIK3R1,GRB2
GO:MF	phosphatidylinositol-3,4,5-trisphosphate binding	GO:0005547	TRUE	0.00153034	2.81521	40	18	3	20195	ARAP3,GAB2,ARAP1
GO:MF	kinase activator activity	GO:0019209	FALSE	0.00166962	2.77738	140	18	4	20195	EGFR,PIK3CA,PIK3R1,GRB2
GO:MF	neurotrophin TRK receptor binding	GO:0005167	FALSE	0.00298704	2.52476	6	18	2	20195	PIK3R1,GRB2
GO:MF	neurotrophin TRKA receptor binding	GO:0005168	TRUE	0.00298704	2.52476	6	18	2	20195	PIK3R1,GRB2
GO:MF	signaling receptor complex adaptor activity	GO:0030159	FALSE	0.00360232	2.44342	53	18	3	20195	PIK3R1,GAB2,GRB2
GO:MF	protein kinase binding	GO:0019901	FALSE	0.00630423	2.20037	709	18	6	20195	GYS1,PIK3R1,GAB2,ERRFI1,GRB2,RFFL
GO:MF	molecular function regulator activity	GO:0098772	FALSE	0.0063683	2.19598	2057	18	9	20195	ARAP3,EGFR,PIK3CA,PIK3R1,ARHGEF5,ARAP1,ERRFI1,GRB2,SOS2
GO:MF	protein serine/threonine kinase activator activity	GO:0043539	FALSE	0.00833823	2.07893	70	18	3	20195	PIK3CA,PIK3R1,GRB2
GO:MF	receptor tyrosine kinase binding	GO:0030971	FALSE	0.0119854	1.92135	79	18	3	20195	PIK3R1,GAB2,GRB2
GO:MF	neurotrophin receptor binding	GO:0005165	FALSE	0.0131014	1.88268	12	18	2	20195	PIK3R1,GRB2
GO:MF	protein kinase regulator activity	GO:0019887	FALSE	0.0136639	1.86442	239	18	4	20195	EGFR,PIK3CA,PIK3R1,GRB2
GO:MF	signaling adaptor activity	GO:0035591	FALSE	0.0165486	1.78124	88	18	3	20195	PIK3R1,GAB2,GRB2
GO:MF	kinase regulator activity	GO:0019207	FALSE	0.0207059	1.68391	266	18	4	20195	EGFR,PIK3CA,PIK3R1,GRB2
GO:MF	transferase activity, transferring phosphorus-containing groups	GO:0016772	TRUE	0.0354523	1.45036	966	18	6	20195	EGFR,GYS1,PIK3CA,PIK3R1,LRRK1,PEAK1
GO:MF	protein tyrosine kinase binding	GO:1990782	FALSE	0.0447546	1.34916	123	18	3	20195	PIK3R1,GAB2,GRB2
GO:MF	SH3 domain binding	GO:0017124	TRUE	0.0469397	1.32846	125	18	3	20195	ERRFI1,GRB2,INPPL1
GO:BP	transmembrane receptor protein tyrosine kinase signaling pathway	GO:0007169	TRUE	1.12514e-06	5.94879	632	18	9	21110	EGFR,PIK3CA,PIK3R1,GAB2,ERRFI1,GRB2,INPPL1,SOS2,GAREM1
GO:BP	enzyme-linked receptor protein signaling pathway	GO:0007167	FALSE	2.46347e-06	5.60845	990	18	10	21110	EGFR,PIK3CA,PIK3R1,GAB2,ERRFI1,OSMR,GRB2,INPPL1,SOS2,GAREM1
GO:BP	regulation of response to stimulus	GO:0048583	FALSE	1.09685e-05	4.95985	4013	18	15	21110	EGFR,KCTD10,PIK3CA,PIK3R1,GAB2,ARHGEF5,LRRK1,ARAP1,ERRFI1,OSMR,GRB2,INPPL1,SOS2,RFFL,GAREM1
GO:BP	intracellular signal transduction	GO:0035556	FALSE	1.5275e-05	4.81602	2669	18	13	21110	EGFR,KCTD10,PIK3CA,PIK3R1,GAB2,ARHGEF5,LRRK1,ARAP1,ERRFI1,GRB2,SOS2,RFFL,GAREM1
GO:BP	regulation of intracellular signal transduction	GO:1902531	TRUE	3.20598e-05	4.49404	1728	18	11	21110	EGFR,KCTD10,PIK3CA,ARHGEF5,LRRK1,ARAP1,ERRFI1,GRB2,SOS2,RFFL,GAREM1
GO:BP	epidermal growth factor receptor signaling pathway	GO:0007173	FALSE	4.38289e-05	4.35824	109	18	5	21110	EGFR,PIK3CA,ERRFI1,GRB2,GAREM1
GO:BP	regulation of signal transduction	GO:0009966	FALSE	6.52758e-05	4.18525	3003	18	13	21110	EGFR,KCTD10,PIK3CA,PIK3R1,ARHGEF5,LRRK1,ARAP1,ERRFI1,GRB2,INPPL1,SOS2,RFFL,GAREM1
GO:BP	ERBB signaling pathway	GO:0038127	FALSE	9.08232e-05	4.0418	126	18	5	21110	EGFR,PIK3CA,ERRFI1,GRB2,GAREM1
GO:BP	response to insulin	GO:0032868	FALSE	0.000111413	3.95307	271	18	6	21110	PIK3CA,PIK3R1,ERRFI1,GRB2,INPPL1,SOS2
GO:BP	insulin-like growth factor receptor signaling pathway	GO:0048009	FALSE	0.000113413	3.94534	48	18	4	21110	PIK3CA,PIK3R1,GRB2,INPPL1
GO:BP	regulation of actin filament organization	GO:0110053	TRUE	0.000126836	3.89676	277	18	6	21110	PIK3CA,PIK3R1,ARHGEF5,ARAP1,GRB2,INPPL1
GO:BP	signal transduction	GO:0007165	FALSE	0.000258588	3.58739	6034	18	16	21110	ARAP3,EGFR,KCTD10,PIK3CA,PIK3R1,GAB2,ARHGEF5,LRRK1,ARAP1,ERRFI1,OSMR,GRB2,INPPL1,SOS2,RFFL,GAREM1
GO:BP	regulation of signaling	GO:0023051	FALSE	0.000311345	3.50676	3413	18	13	21110	EGFR,KCTD10,PIK3CA,PIK3R1,ARHGEF5,LRRK1,ARAP1,ERRFI1,GRB2,INPPL1,SOS2,RFFL,GAREM1
GO:BP	regulation of cell communication	GO:0010646	FALSE	0.000322604	3.49133	3423	18	13	21110	EGFR,KCTD10,PIK3CA,PIK3R1,ARHGEF5,LRRK1,ARAP1,ERRFI1,GRB2,INPPL1,SOS2,RFFL,GAREM1
GO:BP	cell surface receptor signaling pathway	GO:0007166	FALSE	0.000568484	3.24528	2890	18	12	21110	EGFR,PIK3CA,PIK3R1,GAB2,LRRK1,ERRFI1,OSMR,GRB2,INPPL1,SOS2,RFFL,GAREM1
GO:BP	regulation of actin cytoskeleton organization	GO:0032956	FALSE	0.00065465	3.18399	366	18	6	21110	PIK3CA,PIK3R1,ARHGEF5,ARAP1,GRB2,INPPL1
GO:BP	signaling	GO:0023052	FALSE	0.000790754	3.10196	6493	18	16	21110	ARAP3,EGFR,KCTD10,PIK3CA,PIK3R1,GAB2,ARHGEF5,LRRK1,ARAP1,ERRFI1,OSMR,GRB2,INPPL1,SOS2,RFFL,GAREM1
GO:BP	regulation of supramolecular fiber organization	GO:1902903	FALSE	0.000867157	3.0619	384	18	6	21110	PIK3CA,PIK3R1,ARHGEF5,ARAP1,GRB2,INPPL1
GO:BP	cell communication	GO:0007154	FALSE	0.00102307	2.9901	6604	18	16	21110	ARAP3,EGFR,KCTD10,PIK3CA,PIK3R1,GAB2,ARHGEF5,LRRK1,ARAP1,ERRFI1,OSMR,GRB2,INPPL1,SOS2,RFFL,GAREM1
GO:BP	cellular response to insulin stimulus	GO:0032869	FALSE	0.00115528	2.93731	210	18	5	21110	PIK3CA,PIK3R1,ERRFI1,GRB2,SOS2
GO:BP	regulation of actin filament-based process	GO:0032970	FALSE	0.00123576	2.90806	408	18	6	21110	PIK3CA,PIK3R1,ARHGEF5,ARAP1,GRB2,INPPL1
GO:BP	response to peptide hormone	GO:0043434	FALSE	0.00161133	2.79282	427	18	6	21110	PIK3CA,PIK3R1,ERRFI1,GRB2,INPPL1,SOS2
GO:BP	actin filament organization	GO:0007015	FALSE	0.00227253	2.64349	453	18	6	21110	PIK3CA,PIK3R1,ARHGEF5,ARAP1,GRB2,INPPL1
GO:BP	response to peptide	GO:1901652	FALSE	0.00436424	2.36009	507	18	6	21110	PIK3CA,PIK3R1,ERRFI1,GRB2,INPPL1,SOS2
GO:BP	insulin receptor signaling pathway	GO:0008286	FALSE	0.00559699	2.25205	126	18	4	21110	PIK3CA,PIK3R1,GRB2,SOS2
GO:BP	regulation of cytoskeleton organization	GO:0051493	FALSE	0.00648294	2.18823	543	18	6	21110	PIK3CA,PIK3R1,ARHGEF5,ARAP1,GRB2,INPPL1
GO:BP	positive regulation of response to stimulus	GO:0048584	FALSE	0.00667244	2.17572	2283	18	10	21110	EGFR,PIK3CA,PIK3R1,GAB2,ARHGEF5,LRRK1,OSMR,GRB2,SOS2,GAREM1
GO:BP	cellular response to stimulus	GO:0051716	FALSE	0.00728839	2.13737	7521	18	16	21110	ARAP3,EGFR,KCTD10,PIK3CA,PIK3R1,GAB2,ARHGEF5,LRRK1,ARAP1,ERRFI1,OSMR,GRB2,INPPL1,SOS2,RFFL,GAREM1
GO:BP	cellular response to peptide hormone stimulus	GO:0071375	FALSE	0.00768899	2.11413	309	18	5	21110	PIK3CA,PIK3R1,ERRFI1,GRB2,SOS2
GO:BP	cellular response to epidermal growth factor stimulus	GO:0071364	TRUE	0.0101423	1.99386	43	18	3	21110	EGFR,ERRFI1,GAREM1
GO:BP	response to epidermal growth factor	GO:0070849	FALSE	0.0132977	1.87622	47	18	3	21110	EGFR,ERRFI1,GAREM1
GO:BP	cellular response to peptide	GO:1901653	FALSE	0.0184376	1.7343	370	18	5	21110	PIK3CA,PIK3R1,ERRFI1,GRB2,SOS2
GO:BP	cellular response to organonitrogen compound	GO:0071417	FALSE	0.0201662	1.69538	662	18	6	21110	EGFR,PIK3CA,PIK3R1,ERRFI1,GRB2,SOS2
GO:BP	phosphatidylinositol-mediated signaling	GO:0048015	FALSE	0.0210348	1.67706	176	18	4	21110	EGFR,PIK3CA,PIK3R1,GAB2
GO:BP	inositol lipid-mediated signaling	GO:0048017	FALSE	0.0229819	1.63861	180	18	4	21110	EGFR,PIK3CA,PIK3R1,GAB2
GO:BP	response to organonitrogen compound	GO:0010243	FALSE	0.0248538	1.60461	1060	18	7	21110	EGFR,PIK3CA,PIK3R1,ERRFI1,GRB2,INPPL1,SOS2
GO:BP	cellular response to nitrogen compound	GO:1901699	FALSE	0.0283741	1.54708	703	18	6	21110	EGFR,PIK3CA,PIK3R1,ERRFI1,GRB2,SOS2
GO:BP	actin cytoskeleton organization	GO:0030036	FALSE	0.0353989	1.45101	731	18	6	21110	PIK3CA,PIK3R1,ARHGEF5,ARAP1,GRB2,INPPL1
GO:BP	response to nitrogen compound	GO:1901698	FALSE	0.0389794	1.40916	1136	18	7	21110	EGFR,PIK3CA,PIK3R1,ERRFI1,GRB2,INPPL1,SOS2
GO:CC	plasma membrane	GO:0005886	TRUE	0.00114722	2.94035	5819	18	14	22122	ARAP3,EGFR,PIK3CA,PIK3R1,GAB2,ARHGEF5,ARAP1,ERRFI1,OSMR,GRB2,INPPL1,SOS2,RFFL,GAREM1
GO:CC	cell periphery	GO:0071944	FALSE	0.00315201	2.50141	6303	18	14	22122	ARAP3,EGFR,PIK3CA,PIK3R1,GAB2,ARHGEF5,ARAP1,ERRFI1,OSMR,GRB2,INPPL1,SOS2,RFFL,GAREM1
GO:CC	phosphatidylinositol 3-kinase complex, class IA	GO:0005943	TRUE	0.00344097	2.46332	9	18	2	22122	PIK3CA,PIK3R1
GO:CC	phosphatidylinositol 3-kinase complex, class I	GO:0097651	FALSE	0.00344097	2.46332	9	18	2	22122	PIK3CA,PIK3R1
GO:CC	cytosol	GO:0005829	TRUE	0.00442789	2.3538	5453	18	13	22122	KCTD10,GYS1,PIK3CA,PIK3R1,GAB2,ARHGEF5,LRRK1,ARAP1,ERRFI1,GRB2,INPPL1,SOS2,RFFL
GO:CC	anchoring junction	GO:0070161	TRUE	0.00843979	2.07367	902	18	6	22122	EGFR,PIK3CA,PIK3R1,ARHGEF5,PEAK1,GRB2
GO:CC	phosphatidylinositol 3-kinase complex	GO:0005942	FALSE	0.0411596	1.38553	30	18	2	22122	PIK3CA,PIK3R1
KEGG	Endometrial cancer	KEGG:05213	FALSE	3.81208e-07	6.41884	58	11	5	8161	EGFR,PIK3CA,PIK3R1,GRB2,SOS2
KEGG	Insulin signaling pathway	KEGG:04910	FALSE	4.84857e-07	6.31439	137	11	6	8161	GYS1,PIK3CA,PIK3R1,GRB2,INPPL1,SOS2
KEGG	Phospholipase D signaling pathway	KEGG:04072	FALSE	7.41655e-07	6.1298	147	11	6	8161	EGFR,PIK3CA,PIK3R1,GAB2,GRB2,SOS2
KEGG	Fc epsilon RI signaling pathway	KEGG:04664	FALSE	7.99022e-07	6.09744	67	11	5	8161	PIK3CA,PIK3R1,GAB2,GRB2,SOS2
KEGG	Non-small cell lung cancer	KEGG:05223	FALSE	1.15402e-06	5.93779	72	11	5	8161	EGFR,PIK3CA,PIK3R1,GRB2,SOS2
KEGG	Glioma	KEGG:05214	FALSE	1.42092e-06	5.84743	75	11	5	8161	EGFR,PIK3CA,PIK3R1,GRB2,SOS2
KEGG	Chronic myeloid leukemia	KEGG:05220	FALSE	1.52005e-06	5.81814	76	11	5	8161	PIK3CA,PIK3R1,GAB2,GRB2,SOS2
KEGG	JAK-STAT signaling pathway	KEGG:04630	FALSE	1.54078e-06	5.81226	166	11	6	8161	EGFR,PIK3CA,PIK3R1,OSMR,GRB2,SOS2
KEGG	EGFR tyrosine kinase inhibitor resistance	KEGG:01521	FALSE	1.85088e-06	5.73262	79	11	5	8161	EGFR,PIK3CA,PIK3R1,GRB2,SOS2
KEGG	B cell receptor signaling pathway	KEGG:04662	FALSE	2.10156e-06	5.67746	81	11	5	8161	PIK3CA,PIK3R1,GRB2,INPPL1,SOS2
KEGG	ErbB signaling pathway	KEGG:04012	FALSE	2.52753e-06	5.5973	84	11	5	8161	EGFR,PIK3CA,PIK3R1,GRB2,SOS2
KEGG	Colorectal cancer	KEGG:05210	FALSE	2.84776e-06	5.5455	86	11	5	8161	EGFR,PIK3CA,PIK3R1,GRB2,SOS2
KEGG	PI3K-Akt signaling pathway	KEGG:04151	FALSE	4.25386e-06	5.37122	353	11	7	8161	EGFR,GYS1,PIK3CA,PIK3R1,OSMR,GRB2,SOS2
KEGG	Endocrine resistance	KEGG:01522	FALSE	4.71154e-06	5.32684	95	11	5	8161	EGFR,PIK3CA,PIK3R1,GRB2,SOS2
KEGG	Prostate cancer	KEGG:05215	FALSE	5.23408e-06	5.28116	97	11	5	8161	EGFR,PIK3CA,PIK3R1,GRB2,SOS2
KEGG	Choline metabolism in cancer	KEGG:05231	FALSE	5.51207e-06	5.25869	98	11	5	8161	EGFR,PIK3CA,PIK3R1,GRB2,SOS2
KEGG	Ras signaling pathway	KEGG:04014	FALSE	1.19727e-05	4.92181	234	11	6	8161	EGFR,PIK3CA,PIK3R1,GAB2,GRB2,SOS2
KEGG	Relaxin signaling pathway	KEGG:04926	FALSE	2.19151e-05	4.65926	129	11	5	8161	EGFR,PIK3CA,PIK3R1,GRB2,SOS2
KEGG	FoxO signaling pathway	KEGG:04068	FALSE	2.36668e-05	4.62586	131	11	5	8161	EGFR,PIK3CA,PIK3R1,GRB2,SOS2
KEGG	Estrogen signaling pathway	KEGG:04915	FALSE	2.95975e-05	4.52875	137	11	5	8161	EGFR,PIK3CA,PIK3R1,GRB2,SOS2
KEGG	Breast cancer	KEGG:05224	FALSE	4.20481e-05	4.37625	147	11	5	8161	EGFR,PIK3CA,PIK3R1,GRB2,SOS2
KEGG	Gastric cancer	KEGG:05226	FALSE	4.34913e-05	4.3616	148	11	5	8161	EGFR,PIK3CA,PIK3R1,GRB2,SOS2
KEGG	Hepatitis C	KEGG:05160	FALSE	5.83284e-05	4.23412	157	11	5	8161	EGFR,PIK3CA,PIK3R1,GRB2,SOS2
KEGG	Acute myeloid leukemia	KEGG:05221	FALSE	7.35096e-05	4.13366	67	11	4	8161	PIK3CA,PIK3R1,GRB2,SOS2
KEGG	Hepatocellular carcinoma	KEGG:05225	FALSE	7.69167e-05	4.11398	166	11	5	8161	EGFR,PIK3CA,PIK3R1,GRB2,SOS2
KEGG	Renal cell carcinoma	KEGG:05211	FALSE	7.80501e-05	4.10763	68	11	4	8161	PIK3CA,PIK3R1,GRB2,SOS2
KEGG	Prolactin signaling pathway	KEGG:04917	FALSE	8.77533e-05	4.05674	70	11	4	8161	PIK3CA,PIK3R1,GRB2,SOS2
KEGG	Focal adhesion	KEGG:04510	FALSE	0.00020288	3.69276	202	11	5	8161	EGFR,PIK3CA,PIK3R1,GRB2,SOS2
KEGG	Proteoglycans in cancer	KEGG:05205	FALSE	0.000218151	3.66124	205	11	5	8161	EGFR,PIK3CA,PIK3R1,GRB2,SOS2
KEGG	Chemical carcinogenesis - receptor activation	KEGG:05207	FALSE	0.000251411	3.59962	211	11	5	8161	EGFR,PIK3CA,PIK3R1,GRB2,SOS2
KEGG	Fc gamma R-mediated phagocytosis	KEGG:04666	FALSE	0.000312276	3.50546	96	11	4	8161	PIK3CA,PIK3R1,GAB2,INPPL1
KEGG	Chemical carcinogenesis - reactive oxygen species	KEGG:05208	FALSE	0.000322691	3.49121	222	11	5	8161	EGFR,PIK3CA,PIK3R1,GRB2,SOS2
KEGG	Human cytomegalovirus infection	KEGG:05163	FALSE	0.000329886	3.48164	223	11	5	8161	EGFR,PIK3CA,PIK3R1,GRB2,SOS2
KEGG	T cell receptor signaling pathway	KEGG:04660	FALSE	0.000413609	3.38341	103	11	4	8161	PIK3CA,PIK3R1,GRB2,SOS2
KEGG	Neurotrophin signaling pathway	KEGG:04722	FALSE	0.00071047	3.14845	118	11	4	8161	PIK3CA,PIK3R1,GRB2,SOS2
KEGG	Growth hormone synthesis, secretion and action	KEGG:04935	FALSE	0.000759481	3.11948	120	11	4	8161	PIK3CA,PIK3R1,GRB2,SOS2
KEGG	Natural killer cell mediated cytotoxicity	KEGG:04650	FALSE	0.000864946	3.06301	124	11	4	8161	PIK3CA,PIK3R1,GRB2,SOS2
KEGG	Osteoclast differentiation	KEGG:04380	FALSE	0.000892921	3.04919	125	11	4	8161	PIK3CA,PIK3R1,GAB2,GRB2
KEGG	MicroRNAs in cancer	KEGG:05206	FALSE	0.00164236	2.78453	310	11	5	8161	EGFR,PIK3CA,PIK3R1,GRB2,SOS2
KEGG	mTOR signaling pathway	KEGG:04150	FALSE	0.00208721	2.68043	155	11	4	8161	PIK3CA,PIK3R1,GRB2,SOS2
KEGG	Human papillomavirus infection	KEGG:05165	FALSE	0.00225397	2.64705	331	11	5	8161	EGFR,PIK3CA,PIK3R1,GRB2,SOS2
KEGG	Hepatitis B	KEGG:05161	FALSE	0.00242309	2.61563	161	11	4	8161	PIK3CA,PIK3R1,GRB2,SOS2
KEGG	Chemokine signaling pathway	KEGG:04062	FALSE	0.00463261	2.33417	190	11	4	8161	PIK3CA,PIK3R1,GRB2,SOS2
KEGG	Central carbon metabolism in cancer	KEGG:05230	FALSE	0.00532147	2.27397	70	11	3	8161	EGFR,PIK3CA,PIK3R1
KEGG	Melanoma	KEGG:05218	FALSE	0.00578926	2.23738	72	11	3	8161	EGFR,PIK3CA,PIK3R1
KEGG	Pancreatic cancer	KEGG:05212	FALSE	0.00680391	2.16724	76	11	3	8161	EGFR,PIK3CA,PIK3R1
KEGG	Rap1 signaling pathway	KEGG:04015	FALSE	0.00683847	2.16504	210	11	4	8161	ARAP3,EGFR,PIK3CA,PIK3R1
KEGG	Regulation of actin cytoskeleton	KEGG:04810	FALSE	0.00924643	2.03403	227	11	4	8161	EGFR,PIK3CA,PIK3R1,SOS2
KEGG	Gap junction	KEGG:04540	FALSE	0.010527	1.9777	88	11	3	8161	EGFR,GRB2,SOS2
KEGG	PD-L1 expression and PD-1 checkpoint pathway in cancer	KEGG:05235	FALSE	0.0108861	1.96313	89	11	3	8161	EGFR,PIK3CA,PIK3R1
KEGG	GnRH signaling pathway	KEGG:04912	FALSE	0.0124025	1.90649	93	11	3	8161	EGFR,GRB2,SOS2
KEGG	Phosphatidylinositol signaling system	KEGG:04070	FALSE	0.0140502	1.85232	97	11	3	8161	PIK3CA,PIK3R1,INPPL1
KEGG	Insulin resistance	KEGG:04931	FALSE	0.0192973	1.7145	108	11	3	8161	GYS1,PIK3CA,PIK3R1
KEGG	HIF-1 signaling pathway	KEGG:04066	FALSE	0.0198288	1.7027	109	11	3	8161	EGFR,PIK3CA,PIK3R1
KEGG	Pathways in cancer	KEGG:05200	FALSE	0.0209551	1.67871	529	11	5	8161	EGFR,PIK3CA,PIK3R1,GRB2,SOS2
KEGG	AMPK signaling pathway	KEGG:04152	FALSE	0.02696	1.56928	121	11	3	8161	GYS1,PIK3CA,PIK3R1
KEGG	Sphingolipid signaling pathway	KEGG:04071	FALSE	0.02696	1.56928	121	11	3	8161	PIK3CA,PIK3R1,GAB2
KEGG	Signaling pathways regulating pluripotency of stem cells	KEGG:04550	FALSE	0.0439519	1.35702	143	11	3	8161	PIK3CA,PIK3R1,GRB2
REAC	Interleukin-2 family signaling	REAC:R-HSA-451927	FALSE	2.89989e-09	8.53762	44	14	6	10790	PIK3CA,PIK3R1,GAB2,GRB2,INPPL1,SOS2
REAC	Signaling by FLT3 ITD and TKD mutants	REAC:R-HSA-9703648	FALSE	7.36497e-07	6.13283	15	14	4	10790	PIK3CA,PIK3R1,GAB2,GRB2
REAC	Interleukin receptor SHC signaling	REAC:R-HSA-912526	FALSE	8.00077e-06	5.09687	26	14	4	10790	PIK3CA,PIK3R1,GAB2,INPPL1
REAC	FLT3 signaling in disease	REAC:R-HSA-9682385	FALSE	9.38524e-06	5.02755	27	14	4	10790	PIK3CA,PIK3R1,GAB2,GRB2
REAC	RAC1 GTPase cycle	REAC:R-HSA-9013149	FALSE	1.86419e-05	4.72951	184	14	6	10790	ARAP3,PIK3CA,PIK3R1,ARHGEF5,ARAP1,SOS2
REAC	Interleukin-3, Interleukin-5 and GM-CSF signaling	REAC:R-HSA-512988	FALSE	9.39774e-05	4.02698	47	14	4	10790	PIK3CA,PIK3R1,GAB2,INPPL1
REAC	Signaling by EGFRvIII in Cancer	REAC:R-HSA-5637812	FALSE	0.000151403	3.81987	13	14	3	10790	EGFR,PIK3CA,PIK3R1
REAC	Constitutive Signaling by EGFRvIII	REAC:R-HSA-5637810	FALSE	0.000151403	3.81987	13	14	3	10790	EGFR,PIK3CA,PIK3R1
REAC	PI3K events in ERBB2 signaling	REAC:R-HSA-1963642	FALSE	0.000151403	3.81987	13	14	3	10790	EGFR,PIK3CA,PIK3R1
REAC	RHO GTPase cycle	REAC:R-HSA-9012999	FALSE	0.000168451	3.77353	449	14	7	10790	ARAP3,PIK3CA,PIK3R1,ARHGEF5,ARAP1,PEAK1,SOS2
REAC	Interleukin-15 signaling	REAC:R-HSA-8983432	FALSE	0.000192547	3.71546	14	14	3	10790	GAB2,GRB2,SOS2
REAC	Signaling by ERBB2 ECD mutants	REAC:R-HSA-9665348	FALSE	0.000192547	3.71546	14	14	3	10790	EGFR,PIK3CA,PIK3R1
REAC	Signaling by Interleukins	REAC:R-HSA-449147	FALSE	0.000232937	3.63276	471	14	7	10790	PIK3CA,PIK3R1,GAB2,OSMR,GRB2,INPPL1,SOS2
REAC	Signaling by cytosolic FGFR1 fusion mutants	REAC:R-HSA-1839117	FALSE	0.000295773	3.52904	16	14	3	10790	PIK3CA,PIK3R1,GAB2
REAC	GAB1 signalosome	REAC:R-HSA-180292	FALSE	0.000295773	3.52904	16	14	3	10790	EGFR,PIK3CA,PIK3R1
REAC	Constitutive Signaling by Aberrant PI3K in Cancer	REAC:R-HSA-2219530	FALSE	0.000351977	3.45349	65	14	4	10790	EGFR,PIK3CA,PIK3R1,GAB2
REAC	Constitutive Signaling by Ligand-Responsive EGFR Cancer Variants	REAC:R-HSA-1236382	FALSE	0.000358879	3.44505	17	14	3	10790	EGFR,PIK3CA,PIK3R1
REAC	Signaling by Ligand-Responsive EGFR Variants in Cancer	REAC:R-HSA-5637815	FALSE	0.000358879	3.44505	17	14	3	10790	EGFR,PIK3CA,PIK3R1
REAC	Signaling by FLT3 fusion proteins	REAC:R-HSA-9703465	FALSE	0.000358879	3.44505	17	14	3	10790	PIK3CA,PIK3R1,GAB2
REAC	Signaling by ERBB2 KD Mutants	REAC:R-HSA-9664565	FALSE	0.000699779	3.15504	21	14	3	10790	EGFR,PIK3CA,PIK3R1
REAC	Signaling by ERBB2 in Cancer	REAC:R-HSA-1227990	FALSE	0.00080965	3.0917	22	14	3	10790	EGFR,PIK3CA,PIK3R1
REAC	Signaling by EGFR in Cancer	REAC:R-HSA-1643713	FALSE	0.000930386	3.03134	23	14	3	10790	EGFR,PIK3CA,PIK3R1
REAC	FGFR1 mutant receptor activation	REAC:R-HSA-1839124	FALSE	0.00136276	2.86558	26	14	3	10790	PIK3CA,PIK3R1,GAB2
REAC	PI3K/AKT Signaling in Cancer	REAC:R-HSA-2219528	FALSE	0.00142371	2.84658	92	14	4	10790	EGFR,PIK3CA,PIK3R1,GAB2
REAC	PI5P, PP2A and IER3 Regulate PI3K/AKT Signaling	REAC:R-HSA-6811558	FALSE	0.00142371	2.84658	92	14	4	10790	EGFR,PIK3CA,PIK3R1,GAB2
REAC	Negative regulation of the PI3K/AKT network	REAC:R-HSA-199418	FALSE	0.00190808	2.7194	99	14	4	10790	EGFR,PIK3CA,PIK3R1,GAB2
REAC	Signaling by FGFR1 in disease	REAC:R-HSA-5655302	FALSE	0.00258782	2.58707	32	14	3	10790	PIK3CA,PIK3R1,GAB2
REAC	Signaling by Rho GTPases	REAC:R-HSA-194315	FALSE	0.00336791	2.47264	702	14	7	10790	ARAP3,PIK3CA,PIK3R1,ARHGEF5,ARAP1,PEAK1,SOS2
REAC	FLT3 Signaling	REAC:R-HSA-9607240	FALSE	0.00371382	2.43018	36	14	3	10790	PIK3CA,PIK3R1,GAB2
REAC	PI3K Cascade	REAC:R-HSA-109704	FALSE	0.00371382	2.43018	36	14	3	10790	PIK3CA,PIK3R1,GAB2
REAC	Cytokine Signaling in Immune system	REAC:R-HSA-1280215	FALSE	0.00376694	2.42401	714	14	7	10790	PIK3CA,PIK3R1,GAB2,OSMR,GRB2,INPPL1,SOS2
REAC	Signaling by Rho GTPases, Miro GTPases and RHOBTB3	REAC:R-HSA-9716542	FALSE	0.00387265	2.41199	717	14	7	10790	ARAP3,PIK3CA,PIK3R1,ARHGEF5,ARAP1,PEAK1,SOS2
REAC	RET signaling	REAC:R-HSA-8853659	FALSE	0.00438121	2.35841	38	14	3	10790	PIK3CA,PIK3R1,GAB2
REAC	IRS-mediated signalling	REAC:R-HSA-112399	FALSE	0.00474267	2.32398	39	14	3	10790	PIK3CA,PIK3R1,GAB2
REAC	Signaling by SCF-KIT	REAC:R-HSA-1433557	FALSE	0.00474267	2.32398	39	14	3	10790	PIK3CA,PIK3R1,GAB2
REAC	MET activates PI3K/AKT signaling	REAC:R-HSA-8851907	FALSE	0.00478503	2.32012	5	14	2	10790	PIK3CA,PIK3R1
REAC	IGF1R signaling cascade	REAC:R-HSA-2428924	FALSE	0.00638476	2.19486	43	14	3	10790	PIK3CA,PIK3R1,GAB2
REAC	IRS-related events triggered by IGF1R	REAC:R-HSA-2428928	FALSE	0.00638476	2.19486	43	14	3	10790	PIK3CA,PIK3R1,GAB2
REAC	Signaling by Type 1 Insulin-like Growth Factor 1 Receptor (IGF1R)	REAC:R-HSA-2404192	FALSE	0.00684669	2.16452	44	14	3	10790	PIK3CA,PIK3R1,GAB2
REAC	Activated NTRK2 signals through PI3K	REAC:R-HSA-9028335	FALSE	0.00717222	2.14435	6	14	2	10790	PIK3CA,PIK3R1
REAC	Activated NTRK3 signals through PI3K	REAC:R-HSA-9603381	FALSE	0.00717222	2.14435	6	14	2	10790	PIK3CA,PIK3R1
REAC	Insulin receptor signalling cascade	REAC:R-HSA-74751	FALSE	0.00733013	2.13489	45	14	3	10790	PIK3CA,PIK3R1,GAB2
REAC	Signaling by ERBB2	REAC:R-HSA-1227986	FALSE	0.00783553	2.10593	46	14	3	10790	EGFR,PIK3CA,PIK3R1
REAC	Signaling by EGFR	REAC:R-HSA-177929	FALSE	0.00891409	2.04992	48	14	3	10790	EGFR,PIK3CA,PIK3R1
REAC	RHOA GTPase cycle	REAC:R-HSA-8980692	FALSE	0.00962966	2.01639	149	14	4	10790	ARAP3,PIK3R1,ARHGEF5,ARAP1
REAC	CDC42 GTPase cycle	REAC:R-HSA-9013148	FALSE	0.0112443	1.94907	155	14	4	10790	ARAP3,PIK3R1,ARHGEF5,ARAP1
REAC	Synthesis of PIPs at the plasma membrane	REAC:R-HSA-1660499	FALSE	0.0113552	1.94481	52	14	3	10790	PIK3CA,PIK3R1,INPPL1
REAC	Signaling by ALK fusions and activated point mutants	REAC:R-HSA-9725370	FALSE	0.0120272	1.91983	53	14	3	10790	PIK3CA,PIK3R1,GRB2
REAC	Signaling by ALK in cancer	REAC:R-HSA-9700206	FALSE	0.0120272	1.91983	53	14	3	10790	PIK3CA,PIK3R1,GRB2
REAC	Signaling by ERBB4	REAC:R-HSA-1236394	FALSE	0.012725	1.89534	54	14	3	10790	EGFR,PIK3CA,PIK3R1
REAC	Signaling by FGFR in disease	REAC:R-HSA-1226099	FALSE	0.0141992	1.84774	56	14	3	10790	PIK3CA,PIK3R1,GAB2
REAC	PI3K/AKT activation	REAC:R-HSA-198203	FALSE	0.0171751	1.7651	9	14	2	10790	PIK3CA,PIK3R1
REAC	PI3K events in ERBB4 signaling	REAC:R-HSA-1250342	FALSE	0.0171751	1.7651	9	14	2	10790	PIK3CA,PIK3R1
REAC	Signaling by FGFR4 in disease	REAC:R-HSA-5655291	FALSE	0.0171751	1.7651	9	14	2	10790	PIK3CA,PIK3R1
REAC	STAT5 activation downstream of FLT3 ITD mutants	REAC:R-HSA-9702518	FALSE	0.0214529	1.66851	10	14	2	10790	GAB2,GRB2
REAC	Signaling by PDGFRA transmembrane, juxtamembrane and kinase domain mutants	REAC:R-HSA-9673767	FALSE	0.0214529	1.66851	10	14	2	10790	PIK3CA,PIK3R1
REAC	Signaling by PDGFRA extracellular domain mutants	REAC:R-HSA-9673770	FALSE	0.0214529	1.66851	10	14	2	10790	PIK3CA,PIK3R1
REAC	Role of LAT2/NTAL/LAB on calcium mobilization	REAC:R-HSA-2730905	FALSE	0.0265721	1.57557	69	14	3	10790	PIK3CA,PIK3R1,GAB2
REAC	Signaling by Insulin receptor	REAC:R-HSA-74752	FALSE	0.0265721	1.57557	69	14	3	10790	PIK3CA,PIK3R1,GAB2
REAC	Erythropoietin activates Phosphoinositide-3-kinase (PI3K)	REAC:R-HSA-9027276	FALSE	0.0314176	1.50283	12	14	2	10790	PIK3CA,PIK3R1
REAC	Extra-nuclear estrogen signaling	REAC:R-HSA-9009391	FALSE	0.0314468	1.50242	73	14	3	10790	EGFR,PIK3CA,PIK3R1
REAC	PI-3K cascade:FGFR3	REAC:R-HSA-5654710	FALSE	0.0371024	1.4306	13	14	2	10790	PIK3CA,PIK3R1
REAC	Diseases of signal transduction by growth factor receptors and second messengers	REAC:R-HSA-5663202	FALSE	0.038705	1.41223	417	14	5	10790	EGFR,PIK3CA,PIK3R1,GAB2,GRB2
REAC	Signaling by NTRK3 (TRKC)	REAC:R-HSA-9034015	FALSE	0.0432541	1.36397	14	14	2	10790	PIK3CA,PIK3R1
REAC	PI Metabolism	REAC:R-HSA-1483255	FALSE	0.0461011	1.33629	83	14	3	10790	PIK3CA,PIK3R1,INPPL1
REAC	PI-3K cascade:FGFR1	REAC:R-HSA-5654689	FALSE	0.0498715	1.30215	15	14	2	10790	PIK3CA,PIK3R1
WP	EGF/EGFR signaling pathway	WP:WP437	FALSE	3.57295e-08	7.44697	161	11	7	8133	EGFR,PIK3R1,GAB2,ERRFI1,GRB2,INPPL1,SOS2
WP	Endometrial cancer	WP:WP4155	FALSE	1.17025e-06	5.93172	63	11	5	8133	EGFR,PIK3CA,PIK3R1,GRB2,SOS2
WP	Non-small cell lung cancer	WP:WP4255	FALSE	2.31656e-06	5.63516	72	11	5	8133	EGFR,PIK3CA,PIK3R1,GRB2,SOS2
WP	Insulin signaling	WP:WP481	FALSE	2.48747e-06	5.60424	160	11	6	8133	GYS1,PIK3CA,PIK3R1,GRB2,INPPL1,SOS2
WP	Glioblastoma signaling pathways	WP:WP2261	FALSE	4.77455e-06	5.32107	83	11	5	8133	EGFR,PIK3CA,PIK3R1,ERRFI1,GRB2
WP	EGFR tyrosine kinase inhibitor resistance	WP:WP4806	FALSE	5.07359e-06	5.29468	84	11	5	8133	EGFR,PIK3CA,PIK3R1,GRB2,SOS2
WP	Ras signaling	WP:WP4223	FALSE	5.38736e-06	5.26862	182	11	6	8133	EGFR,PIK3CA,PIK3R1,GAB2,GRB2,SOS2
WP	PI3K-Akt signaling pathway	WP:WP4172	FALSE	6.36753e-06	5.19603	338	11	7	8133	EGFR,GYS1,PIK3CA,PIK3R1,OSMR,GRB2,SOS2
WP	ErbB signaling pathway	WP:WP673	FALSE	7.60958e-06	5.11864	91	11	5	8133	EGFR,PIK3CA,PIK3R1,GRB2,SOS2
WP	IL-4 signaling pathway	WP:WP395	FALSE	6.1223e-05	4.21309	54	11	4	8133	PIK3CA,PIK3R1,GAB2,GRB2
WP	MET in type 1 papillary renal cell carcinoma	WP:WP4205	FALSE	8.19075e-05	4.08668	58	11	4	8133	PIK3CA,PIK3R1,GRB2,SOS2
WP	Breast cancer pathway	WP:WP4262	FALSE	0.000106365	3.9732	154	11	5	8133	EGFR,PIK3CA,PIK3R1,GRB2,SOS2
WP	Focal adhesion: PI3K-Akt-mTOR-signaling pathway	WP:WP3932	FALSE	0.000108973	3.96268	302	11	6	8133	EGFR,GYS1,PIK3CA,PIK3R1,OSMR,GRB2
WP	RAC1/PAK1/p38/MMP2 pathway	WP:WP3303	FALSE	0.000156137	3.80649	68	11	4	8133	EGFR,PIK3CA,PIK3R1,GRB2
WP	Melanoma	WP:WP4685	FALSE	0.000156137	3.80649	68	11	4	8133	PIK3CA,PIK3R1,GRB2,SOS2
WP	Prolactin signaling pathway	WP:WP2037	FALSE	0.000244617	3.61151	76	11	4	8133	PIK3CA,PIK3R1,GAB2,GRB2
WP	PDGFR-beta pathway	WP:WP3972	FALSE	0.000729964	3.1367	29	11	3	8133	PIK3CA,PIK3R1,GRB2
WP	DNA damage response (only ATM dependent)	WP:WP710	FALSE	0.00107508	2.96856	110	11	4	8133	PIK3CA,PIK3R1,GRB2,SOS2
WP	Gastrin signaling pathway	WP:WP4659	FALSE	0.00123918	2.90687	114	11	4	8133	EGFR,PIK3CA,PIK3R1,GRB2
WP	Angiopoietin-like protein 8 regulatory pathway	WP:WP3915	FALSE	0.00221591	2.65445	132	11	4	8133	GYS1,PIK3CA,PIK3R1,SOS2
WP	IL-2 signaling pathway	WP:WP49	FALSE	0.00227143	2.6437	42	11	3	8133	PIK3R1,GAB2,GRB2
WP	Regulation of actin cytoskeleton	WP:WP51	FALSE	0.00357399	2.44685	149	11	4	8133	EGFR,PIK3CA,PIK3R1,SOS2
WP	IL-3 signaling pathway	WP:WP286	FALSE	0.00362655	2.44051	49	11	3	8133	PIK3R1,GAB2,GRB2
WP	Hepatitis B infection	WP:WP4666	FALSE	0.00376658	2.42405	151	11	4	8133	PIK3CA,PIK3R1,GRB2,SOS2
WP	Epithelial to mesenchymal transition in colorectal cancer	WP:WP4239	FALSE	0.00484623	2.3146	161	11	4	8133	PIK3CA,PIK3R1,GRB2,SOS2
WP	Chemokine signaling pathway	WP:WP3929	FALSE	0.00533609	2.27278	165	11	4	8133	PIK3CA,PIK3R1,GRB2,SOS2
WP	Kit receptor signaling pathway	WP:WP304	FALSE	0.00635183	2.1971	59	11	3	8133	PIK3R1,GAB2,GRB2
WP	Oncostatin M signaling pathway	WP:WP2374	FALSE	0.00849667	2.07075	65	11	3	8133	PIK3R1,OSMR,GRB2
WP	AMP-activated protein kinase signaling	WP:WP1403	FALSE	0.00930472	2.0313	67	11	3	8133	GYS1,PIK3CA,PIK3R1
WP	Focal adhesion	WP:WP306	FALSE	0.0106672	1.97195	197	11	4	8133	EGFR,PIK3CA,PIK3R1,GRB2
WP	Head and neck squamous cell carcinoma	WP:WP4674	FALSE	0.0125258	1.90219	74	11	3	8133	EGFR,PIK3CA,PIK3R1
WP	Cancer immunotherapy by CTLA4 blockade	WP:WP4582	FALSE	0.0165947	1.78003	14	11	2	8133	PIK3CA,PIK3R1
WP	Pancreatic adenocarcinoma pathway	WP:WP4263	FALSE	0.0209853	1.67809	88	11	3	8133	EGFR,PIK3CA,PIK3R1
WP	T-cell receptor signaling pathway	WP:WP69	FALSE	0.0224329	1.64911	90	11	3	8133	PIK3R1,GAB2,GRB2
WP	IL-9 signaling pathway	WP:WP22	FALSE	0.0247461	1.60649	17	11	2	8133	PIK3R1,GRB2
WP	Congenital generalized lipodystrophy	WP:WP5101	FALSE	0.0278188	1.55566	18	11	2	8133	PIK3CA,GRB2
WP	B cell receptor signaling pathway	WP:WP23	FALSE	0.028008	1.55272	97	11	3	8133	PIK3R1,GAB2,GRB2
WP	Kallmann syndrome	WP:WP5074	FALSE	0.0499611	1.30137	24	11	2	8133	PIK3CA,GRB2
TF	Factor: BTEB3; motif: CCNNSCCNSCCCCKCCCCC; match class: 1	TF:M09826_1	FALSE	0.00248764	2.60421	7853	18	17	20011	ARAP3,EGFR,KCTD10,GYS1,PIK3CA,PIK3R1,GAB2,ARHGEF5,LRRK1,ARAP1,ERRFI1,PEAK1,GRB2,INPPL1,SOS2,RFFL,GAREM1
TF	Factor: Sp1; motif: NGGGGGCGGGGCCNGGGGGGGG	TF:M10071	FALSE	0.0139239	1.85624	8724	18	17	20011	ARAP3,EGFR,KCTD10,GYS1,PIK3CA,PIK3R1,GAB2,ARHGEF5,LRRK1,ARAP1,ERRFI1,PEAK1,GRB2,INPPL1,SOS2,RFFL,GAREM1
HPA	oral mucosa; squamous epithelial cells[â‰¥Medium]	HPA:0330222	FALSE	0.00316241	2.49998	4353	15	14	11006	EGFR,KCTD10,GYS1,PIK3CA,PIK3R1,GAB2,ARHGEF5,PEAK1,OSMR,GRB2,INPPL1,SOS2,RFFL,GAREM1
HPA	thyroid gland; glandular cells[â‰¥Medium]	HPA:0590052	FALSE	0.00571896	2.24268	5595	15	15	11006	EGFR,KCTD10,GYS1,PIK3CA,PIK3R1,GAB2,ARHGEF5,ARAP1,PEAK1,OSMR,GRB2,INPPL1,SOS2,RFFL,GAREM1
HPA	epididymis; glandular cells[â‰¥Medium]	HPA:0180052	FALSE	0.00732559	2.13516	5688	15	15	11006	EGFR,KCTD10,GYS1,PIK3CA,PIK3R1,GAB2,ARHGEF5,ARAP1,PEAK1,OSMR,GRB2,INPPL1,SOS2,RFFL,GAREM1
HPA	skeletal muscle; myocytes[â‰¥Low]	HPA:0440341	FALSE	0.0126272	1.89869	5898	15	15	11006	EGFR,KCTD10,GYS1,PIK3CA,PIK3R1,GAB2,ARHGEF5,ARAP1,PEAK1,OSMR,GRB2,INPPL1,SOS2,RFFL,GAREM1
HPA	skeletal muscle	HPA:0440000	FALSE	0.0126272	1.89869	5898	15	15	11006	EGFR,KCTD10,GYS1,PIK3CA,PIK3R1,GAB2,ARHGEF5,ARAP1,PEAK1,OSMR,GRB2,INPPL1,SOS2,RFFL,GAREM1
HPA	oral mucosa; squamous epithelial cells[â‰¥Low]	HPA:0330221	FALSE	0.0303011	1.51854	6252	15	15	11006	EGFR,KCTD10,GYS1,PIK3CA,PIK3R1,GAB2,ARHGEF5,ARAP1,PEAK1,OSMR,GRB2,INPPL1,SOS2,RFFL,GAREM1
HPA	oral mucosa	HPA:0330000	FALSE	0.0303011	1.51854	6252	15	15	11006	EGFR,KCTD10,GYS1,PIK3CA,PIK3R1,GAB2,ARHGEF5,ARAP1,PEAK1,OSMR,GRB2,INPPL1,SOS2,RFFL,GAREM1
CORUM	Phosphatidylinositol 3-kinase (PIK3CA, PIK3R1)	CORUM:3133	FALSE	4.40685e-05	4.35587	2	4	2	3383	PIK3CA,PIK3R1
CORUM	EGFR-CBL-GRB2 complex	CORUM:2542	FALSE	0.000132153	3.87892	3	4	2	3383	EGFR,GRB2
CORUM	LAT-PLC-gamma-1-p85-GRB2-SOS signaling complex, C305 activated	CORUM:2922	FALSE	0.000440164	3.35639	5	4	2	3383	PIK3R1,GRB2
CORUM	LAT-PLC-gamma-1-p85-GRB2-CBL-VAV-SLP-76 signaling complex, C305 activated	CORUM:2529	FALSE	0.000659986	3.18047	6	4	2	3383	PIK3R1,GRB2
CORUM	CIN85 complex (CIN85, CRK, BCAR1, CBL, PIK3R1, GRB2, SOS1)	CORUM:2480	FALSE	0.000923615	3.03451	7	4	2	3383	PIK3R1,GRB2
CORUM	ARAF-PIK3R1 complex	CORUM:7361	FALSE	0.0496799	1.30382	1	4	1	3383	PIK3R1
CORUM	BCR-ABL (p210 fusion protein)-GRB2 complex	CORUM:2540	FALSE	0.0496799	1.30382	1	4	1	3383	GRB2
CORUM	CD19-VAV1-PIK3R1 complex	CORUM:2574	FALSE	0.0496799	1.30382	1	4	1	3383	PIK3R1
CORUM	SHC-GRB2 complex	CORUM:2895	FALSE	0.0496799	1.30382	1	4	1	3383	GRB2
CORUM	ITGA6-ITGB4-SHC1-GRB2 complex	CORUM:3096	FALSE	0.0496799	1.30382	1	4	1	3383	GRB2
CORUM	BCR-ABL (p185 fusion protein)-GRB2 complex	CORUM:2892	FALSE	0.0496799	1.30382	1	4	1	3383	GRB2
